# Supplementary material for: Pediatric tuberculosis outcomes and factors associated with unfavorable treatment outcomes in Botswana, 2008–2019: a retrospective analysis
Source: BMC Public Health. 2022 Nov 4;22:2020. doi: 10.1186/s12889-022-14477-y (PMC9636819; doi:10.1186/s12889-022-14477-y)
Supplement: Supplementary file 1 — Supplementary Material 1 [file 12889_2022_14477_MOESM1_ESM.xls]

## Sheet: Sheet1
year	sex	age	dateregistered	transfer	datetreated	regimen	category	classification	site	dateended	days_treat	months_treat	treatmentoutcome	dot	agegroup	age8	newretrt	smearpos	notconv	clasmr	casereg	sc2mth	sc3mth	sc23mnth	systemgenoutcome	label	hivtestdate	hivresult	txsucc	rxoutcome	rxoutcome1	TX	class	class1	agecat	agecat1	art	cate
2010	Male	0	8/26/2010	Newly registered	7/9/2010	2HRZE/4HR (New Children <30kg)	NEW	Pulmonary		1/25/2011	196	6.53	COMPLETED OR CURED		0 to 04	Y	New	Smear not done	1	PTB No smear	New				Completed	NORTH EAST	12/2/2009	POSITIVE	1	1	success	Success	1	Pulmonary TB	1	0-4 years	1	1
2013	Male	0	12/23/2013	Newly registered	12/23/2013	2HRZE/4HRE	NEW	Pulmonary		6/25/2014	182	6.07	CURED	Community Based	0 to 04	Y	New	Smear +	2	PTB Smear+	New	Smear results not available	Smear results not available		Cured	KANYE (SOUTHERN)	12/23/2013	POSITIVE	1	1	success	Success	1	Pulmonary TB	1	0-4 years	1	1
2016	Male	0	2/21/2016	Newly registered	2/15/2016	2HRZE/4HRE	NEW	Pulmonary		8/17/2016			COMPLETED	Community Based	0 to 04	Y	New	Smear +	2	PTB Smear+	New	Converted to smear neg	Converted to smear neg		Cured	KWENENG EAST	8/4/2016	POSITIVE	1	1	success	Success	1	Pulmonary TB	1	0-4 years	3	1
2014	Male	0	9/5/2014	Newly registered	9/2/2014	2HRZES/1HRZE/5HRE (Adults & Children)	RELAPSE	Pulmonary		12/17/2014	105	3.5	DIED	Community Based	0 to 04	Y	Re-treatment	Smear -	1	PTB Smear-	Relapse				Died	GOODHOPE	9/15/2014	NEGATIVE	0	3	died	No success	1	Pulmonary TB	1	0-4 years	2	0
2010	Female	0	4/7/2010	Newly registered	4/7/2010	2HRZE/4HR (New Children <30kg)	NEW	Pulmonary		10/7/2010	180	6	COMPLETED OR CURED		0 to 04	Y	New	Smear +	2	PTB Smear+	New	Smear results not available	Smear results not available		Completed	FRANCISTOWN		NEGATIVE	1	1	success	Success	1	Pulmonary TB	1	0-4 years	3	1
2008	Male	0	8/26/2008	Newly registered	7/20/2008	2HRZE/4HR (New Children <30kg)	NEW	Pulmonary		1/21/2009	181	6.03	COMPLETED OR CURED		0 to 04	Y	New	Smear not done	1	PTB No smear	New				Completed	GABORONE		NULL	1	1	success	Success	1	Pulmonary TB	1	0-4 years	3	1
2013	Male	0	5/3/2013	Newly registered	5/2/2013	2HRZE/4HRE	NEW	Extrapulmonary	Other Sites	11/6/2013	184	6.13	COMPLETED	Facility Based	0 to 04	Y	New	Smear not done	1	EPTB	New				Completed	KWENENG EAST	4/29/2013	POSITIVE	1	1	success	Success	2	Extrapulmonary TB	1	0-4 years	3	1
2018	Female	0	9/7/2018		9/7/2018	NULL	NEW	Pulmonary TB	NULL	NULL			COMPLETED	NULL										NULL			NULL	NULL	1	1	success	Success	1	Pulmonary TB	1	0-4 years	3	1
2015	Female	0	7/3/2015	Newly registered	5/18/2015	2HRZE/4HR (New Children <30kg)	NEW	Pulmonary		7/15/2015	57	1.9	DIED	Community Based	0 to 04	Y	New	Smear -	1	PTB Smear-	New				Died	KGATLENG		POSITIVE	0	3	died	No success	1	Pulmonary TB	1	0-4 years	1	1
2016	Male	0	8/31/2016	Newly registered	8/31/2016	2HRZE/4HRE	NEW	Pulmonary		3/5/2017			CURED	Community Based	0 to 04	Y	New	Smear +	2	PTB Smear+	New	Converted to smear neg	Converted to smear neg		Cured	GANTSI	2/24/2016	NEGATIVE	1	1	success	Success	1	Pulmonary TB	1	0-4 years	2	1
2014	Female	0	7/20/2014	Newly registered	7/14/2014	2HRZE/4HRE	NEW	Pulmonary		1/30/2015	196	6.53	COMPLETED	Community Based	0 to 04	Y	New	Smear -	1	PTB Smear-	New				Completed	KGALAGADI NORTH		NULL	1	1	success	Success	1	Pulmonary TB	1	0-4 years	3	1
2013	Male	0	8/16/2013	Newly registered	7/11/2013	2HRZE/4HRE	NEW	Pulmonary		1/15/2014	184	6.13	COMPLETED	Community Based	0 to 04	Y	New	Smear -	1	PTB Smear-	New				Completed	GANTSI	8/14/2013	NEGATIVE	1	1	success	Success	1	Pulmonary TB	1	0-4 years	2	1
2014	Male	0	12/22/2014	Moved in	11/25/2014	2HRZE/4HRE	NEW	Pulmonary		4/3/2015	128	4.27	DEFAULTED		0 to 04	Y	New	Smear not done	1	PTB No smear	New				Defaulted	TUTUME		POSITIVE	0	2	default	No success	1	Pulmonary TB	1	0-4 years	1	1
2012	Male	0	8/18/2012	Newly registered	8/18/2012	2HRZE/4HRE	NEW	Pulmonary		2/22/2013	184	6.13	COMPLETED	Community Based	0 to 04	Y	New	Smear +	2	PTB Smear+	New	Smear results not available	Smear results not available		Completed	MAHALAPYE		POSITIVE	1	1	success	Success	1	Pulmonary TB	1	0-4 years	3	1
2017	Male	0	6/21/2017		6/21/2017	2HRZE/4HRE	NEW	Pulmonary TB	NULL	12/14/2018			COMPLETED	Community based										negative			6/11/2017 12:00	NEGATIVE	1	1	success	Success	1	Pulmonary TB	1	0-4 years	3	1
2008	Female	0	3/18/2008	Newly registered	3/4/2008	2HRZE/4HR (New Children <30kg)	NEW	Pulmonary		9/5/2008	181	6.03	COMPLETED OR CURED		0 to 04	Y	New	Smear not done	1	PTB No smear	New				Completed	MAHALAPYE		NEGATIVE	1	1	success	Success	1	Pulmonary TB	1	0-4 years	2	1
2012	Female	0	8/11/2012	Newly registered	8/11/2012	2HRZE/4HRE	NEW	Pulmonary		2/11/2013	180	6	COMPLETED	Community Based	0 to 04	Y	New	Smear -	1	PTB Smear-	New				Completed	TONOTA		NULL	1	1	success	Success	1	Pulmonary TB	1	0-4 years	3	1
2008	Male	0	9/10/2008	Newly registered	8/27/2008	2HRZE/4HR (New Children <30kg)	NEW	Pulmonary		3/2/2009	185	6.17	COMPLETED OR CURED		0 to 04	Y	New	Smear not done	1	PTB No smear	New				Completed	GANTSI		NULL	1	1	success	Success	1	Pulmonary TB	1	0-4 years	3	1
2009	Male	0	12/14/2009	Newly registered	12/14/2009	2HRZE/4HR (New Children <30kg)	NEW	Pulmonary		6/14/2010	180	6	COMPLETED OR CURED		0 to 04	Y	New	Smear not done	1	PTB No smear	New				Completed	GANTSI		NULL	1	1	success	Success	1	Pulmonary TB	1	0-4 years	3	1
2016	Male	0	10/11/2016	Newly registered	10/11/2016	2HRZE/4HRE	NEW	Pulmonary		11/28/2016			DIED		0 to 04	Y	New	Smear not done	1	PTB No smear	New				Died	KWENENG EAST	9/10/2016	POSITIVE	0	3	died	No success	1	Pulmonary TB	1	0-4 years	3	1
2010	Male	0	10/20/2010	Moved in	8/16/2010	2HRZE/4HR (New Children <30kg)	NEW	Pulmonary		12/31/2010	135	4.5	DIED		0 to 04	Y	New	Smear not done	1	PTB No smear	New				Died	TUTUME		NULL	0	3	died	No success	1	Pulmonary TB	1	0-4 years	3	1
2019	Male	0			8/22/2019	2HRZE/4HRE		Pulmonary TB	NULL	3/3/2020			CURED	Facility based													2019-11-15 00:00:00	NEGATIVE	1	1	success	Success	1	Pulmonary TB	1	0-4 years	3	0
2010	Female	0	7/8/2010	Newly registered	7/11/2010	2HRZE/4HR (New Children <30kg)	NEW	Pulmonary		12/2/2010	141	4.7	DEFAULTED		0 to 04	Y	New	Smear -	1	PTB Smear-	New				Defaulted	FRANCISTOWN	2/24/2010	NEGATIVE	0	2	default	No success	1	Pulmonary TB	1	0-4 years	3	1
2010	Female	0	6/7/2010	Newly registered	5/14/2010	2HRZE/4HR (New Children <30kg)	NEW	Pulmonary		12/20/2010	216	7.2	COMPLETED OR CURED		0 to 04	Y	New	Smear not done	1	PTB No smear	New				Completed	NGAMILAND		NULL	1	1	success	Success	1	Pulmonary TB	1	0-4 years	3	1
2012	Female	0	5/9/2012	Newly registered	1/6/2012	2HRZE/4HRE	NEW	Pulmonary		1/7/2013	361	12.03	COMPLETED		0 to 04	Y	New	Smear not done	1	PTB No smear	New				Completed	MAHALAPYE		NULL	1	1	success	Success	1	Pulmonary TB	1	0-4 years	3	1
2011	Male	0	2/15/2011	Newly registered	2/15/2011	2HRZE/4HR (New Children <30kg)	NEW	Pulmonary		8/19/2011	184	6.13	COMPLETED	Community Based	0 to 04	Y	New	Smear -	1	PTB Smear-	New				Completed	TUTUME	1/7/2011	NEGATIVE	1	1	success	Success	1	Pulmonary TB	1	0-4 years	2	1
2013	Female	0	9/5/2013	Newly registered	8/5/2013	2HRZES/1HRZE/5HRE (Adults & Children)	RELAPSE	Pulmonary		5/10/2014	275	9.17	COMPLETED		0 to 04	Y	Re-treatment	Smear not done	1	PTB No smear	Relapse				Completed	SOUTH EAST		POSITIVE	1	1	success	Success	1	Pulmonary TB	1	0-4 years	1	0
2008	Female	0	2/1/2008	Newly registered	2/1/2008	2HRZE/4HR (New Children <30kg)	NEW	Pulmonary		7/31/2008	180	6	COMPLETED OR CURED		0 to 04	Y	New	Smear +	1	PTB Smear+	New	Smear results not available	Smear results not available		Completed	MABUTSANE		NULL	1	1	success	Success	1	Pulmonary TB	1	0-4 years	3	1
2013	Male	0	9/5/2013	Newly registered	9/5/2013	2HRZE/4HRE	NEW	Pulmonary		6/23/2014	288	9.6	COMPLETED		0 to 04	Y	New	Smear not done	1	PTB No smear	New				Completed	SOUTH EAST	9/16/2013	NEGATIVE	1	1	success	Success	1	Pulmonary TB	1	0-4 years	3	1
2018	Female	0	5/18/2018		5/18/2018	NULL	NEW	Pulmonary TB	NULL	11/18/2018			CURED	Community based										negative			1/1/2007 12:00	POSITIVE	1	1	success	Success	1	Pulmonary TB	1	0-4 years	1	1
2012	Male	0	2/18/2012	Newly registered	5/8/2012	2HRZE/4HRE	NEW	Pulmonary		11/20/2012	192	6.4	COMPLETED	Community Based	0 to 04	Y	New	Smear not done	1	PTB No smear	New				Completed	GOODHOPE		NULL	1	1	success	Success	1	Pulmonary TB	1	0-4 years	2	1
2012	Male	0	2/23/2012	Newly registered	2/23/2012	2HRZE/4HR (New Children <30kg)	NEW	Pulmonary		8/24/2012	181	6.03	COMPLETED	Community Based	0 to 04	Y	New	Smear not done	1	PTB No smear	New				Completed	MAHALAPYE		NULL	1	1	success	Success	1	Pulmonary TB	1	0-4 years	3	1
2011	Male	0	7/5/2011	Newly registered	7/5/2011	2HRZE/4HR (New Children <30kg)	NEW	Pulmonary		1/13/2012	188	6.27	COMPLETED OR CURED		0 to 04	Y	New	Smear -	1	PTB Smear-	New				Completed	NGAMILAND	5/5/2011	NEGATIVE	1	1	success	Success	1	Pulmonary TB	1	0-4 years	2	1
2013	Male	0	1/28/2013	Newly registered	12/28/2012	2HRZE/4HRE	NEW	Pulmonary		6/26/2013	178	5.93	COMPLETED		0 to 04	Y	New	Smear not done	1	PTB No smear	New				Completed	KWENENG EAST	12/28/2012	POSITIVE	1	1	success	Success	1	Pulmonary TB	1	0-4 years	3	1
2012	Male	0	12/28/2012	Moved in	11/8/2012	2HRZE/4HRE	NEW	Pulmonary		7/8/2013	240	8	COMPLETED	Community Based	0 to 04	Y	New	Smear not done	1	PTB No smear	New				Completed	GANTSI		NULL	1	1	success	Success	1	Pulmonary TB	1	0-4 years	3	1
2008	Female	0	1/9/2008	Moved in	12/7/2007	2HRZE/4HR (New Children <30kg)	NEW	Pulmonary		9/6/2008	269	8.970000000000001	DIED		0 to 04	Y	New	Smear not done	1	PTB No smear	New				Died	KWENENG EAST	11/1/2007	POSITIVE	0	3	died	No success	1	Pulmonary TB	1	0-4 years	1	1
2014	Female	0	4/15/2014	Newly registered	3/5/2014	2HRZE/4HRE	NEW	Pulmonary		9/9/2014	184	6.13	COMPLETED	Community Based	0 to 04	Y	New	Smear not done	1	PTB No smear	New				Completed	GANTSI	3/25/2014	NEGATIVE	1	1	success	Success	1	Pulmonary TB	1	0-4 years	2	1
2016	Female	0	10/20/2016	Newly registered	10/12/2016	2HRZE/4HRE	NEW	Pulmonary		2/1/2017			DIED		0 to 04	Y	New	Smear not done	1	PTB No smear	New				Died	FRANCISTOWN	11/30/2015	POSITIVE	0	3	died	No success	1	Pulmonary TB	1	0-4 years	1	1
2012	Female	0	11/1/2012	Newly registered	11/1/2012	2HRZE/4HRE	NEW	Pulmonary		5/1/2013	180	6	COMPLETED	Facility Based	0 to 04	Y	New	Smear +	2	PTB Smear+	New	Smear results not available	Smear results not available		Completed	BOBIRWA	9/19/2012	NEGATIVE	1	1	success	Success	1	Pulmonary TB	1	0-4 years	3	1
2010	Female	0	3/23/2010	Transferred in	3/23/2010	Other	NEW	Extrapulmonary	Miliary	9/23/2010	180	6	COMPLETED OR CURED		0 to 04	Y	New	Smear not done	1	EPTB	New				Not Evaluated	TONOTA	3/23/2010	POSITIVE	1	1	success	Success	2	Extrapulmonary TB	1	0-4 years	1	1
2012	Female	0	5/30/2012	Newly registered	4/16/2012	2HRZE/4HR (New Children <30kg)	NEW	Pulmonary		11/30/2012	224	7.47	COMPLETED	Community Based	0 to 04	Y	New	Smear not done	1	PTB No smear	New				Completed	GABORONE		NULL	1	1	success	Success	1	Pulmonary TB	1	0-4 years	3	1
2016	Female	0	1/15/2016	Newly registered	1/15/2016	2HRZE/4HRE	NEW	Pulmonary		8/15/2016			CURED	Community Based	0 to 04	Y	New	Smear +	2	PTB Smear+	New	Smear results not available	Converted to smear neg		Cured	MAHALAPYE	7/31/2013	POSITIVE	1	1	success	Success	1	Pulmonary TB	1	0-4 years	1	1
2018	Male	0	6/26/2018		6/26/2018	2HRZE/4HRE	RELAPSE	Pulmonary TB	NULL	NULL			COMPLETED	UNKNOWN										NULL			3/1/2018 12:00	NEGATIVE	1	1	success	Success	1	Pulmonary TB	1	0-4 years	3	0
2012	Male	0	2/28/2012	Newly registered	2/27/2012	2HRZE/4HR (New Children <30kg)	NEW	Pulmonary		2/28/2013	361	12.03	COMPLETED		0 to 04	Y	New	Smear not done	1	PTB No smear	New				Completed	MAHALAPYE		NEGATIVE	1	1	success	Success	1	Pulmonary TB	1	0-4 years	3	1
2013	Female	0	7/13/2013	Newly registered	7/11/2013	2HRZE/4HRE	NEW	Pulmonary		10/19/2013	98	3.27	FAILED		0 to 04	Y	New	Smear +	1	PTB Smear+	New	Smear results not available	Smear results not available		Failed	KWENENG EAST	5/3/2013	POSITIVE	0	4	failed	No success	1	Pulmonary TB	1	0-4 years	3	1
2010	Male	0	12/21/2010	Newly registered	12/17/2010	2HRZE/4HR (New Children <30kg)	NEW	Pulmonary		5/17/2011	150	5	COMPLETED OR CURED	Facility Based	0 to 04	Y	New	Smear -	1	PTB Smear-	New				Completed	GABORONE	5/20/2010	NEGATIVE	1	1	success	Success	1	Pulmonary TB	1	0-4 years	3	1
2011	Male	0	6/1/2011	Newly registered	3/18/2011	2HRZE/4HR (New Children <30kg)	NEW	Pulmonary		10/10/2011	202	6.73	COMPLETED OR CURED		0 to 04	Y	New	Smear not done	1	PTB No smear	New				Completed	KWENENG WEST		NULL	1	1	success	Success	1	Pulmonary TB	1	0-4 years	3	1
2011	Male	0	9/22/2011	Newly registered	9/22/2011	2HRZE/4HR (New Children <30kg)	NEW	Extrapulmonary	Lymph Nodes	3/22/2012	180	6	COMPLETED	Community Based	0 to 04	Y	New	Smear not done	1	EPTB	New				Completed	KWENENG WEST	6/26/2011	POSITIVE	1	1	success	Success	2	Extrapulmonary TB	1	0-4 years	1	1
2018	Female	0	9/4/2018		9/4/2018	2HRZE/4HRE	NEW	Pulmonary TB	NULL	NULL			DIED	Community based										NULL			NULL	NULL	0	3	died	No success	1	Pulmonary TB	1	0-4 years	3	1
2011	Female	0	10/25/2011	Newly registered	10/24/2011	2HRZE/4HR (New Children <30kg)	NEW	Pulmonary		4/26/2012	182	6.07	COMPLETED OR CURED	Community Based	0 to 04	Y	New	Smear not done	1	PTB No smear	New				Completed	GANTSI		NULL	1	1	success	Success	1	Pulmonary TB	1	0-4 years	3	1
2013	Female	0	8/28/2013	Newly registered	7/26/2013	2HRZE/4HRE	NEW	Pulmonary		1/26/2014	180	6	COMPLETED		0 to 04	Y	New	Smear -	1	PTB Smear-	New				Completed	FRANCISTOWN	8/7/2013	POSITIVE	1	1	success	Success	1	Pulmonary TB	1	0-4 years	3	1
2016	Male	0	7/26/2016	Newly registered	7/26/2016	2HRZE/4HRE	NEW	Pulmonary		2/9/2017			COMPLETED	Community Based	0 to 04	Y	New	Smear +	1	PTB Smear+	New	Smear results not available	Smear results not available		Completed	LOBATSE		POSITIVE	1	1	success	Success	1	Pulmonary TB	1	0-4 years	3	1
2015	Female	0	10/6/2015	Newly registered	9/23/2015	2HRZE/4HR (New Children <30kg)	NEW	Pulmonary		3/23/2016	180	6	COMPLETED	Community Based	0 to 04	Y	New	Smear not done	1	PTB No smear	New				Completed	KGALAGADI SOUTH		NEGATIVE	1	1	success	Success	1	Pulmonary TB	1	0-4 years	3	1
2009	Male	0	6/26/2009	Newly registered	6/28/2009	2HRZE/4HR (New Children <30kg)	NEW	Pulmonary		12/13/2009	165	5.5	COMPLETED OR CURED		0 to 04	Y	New	Smear not done	1	PTB No smear	New				Completed	MABUTSANE		NEGATIVE	1	1	success	Success	1	Pulmonary TB	1	0-4 years	3	1
2015	Male	0	2/20/2015	Newly registered	2/19/2015	2HRZE/4HRE	NEW	Pulmonary		8/20/2015	181	6.03	COMPLETED	Community Based	0 to 04	Y	New	Smear not done	1	PTB No smear	New				Completed	SOUTH EAST		NULL	1	1	success	Success	1	Pulmonary TB	1	0-4 years	3	1
2009	Female	0	1/8/2009	Newly registered	12/23/2008	2HRZE/4HR (New Children <30kg)	NEW	Extrapulmonary	Lymph Nodes	9/29/2009	276	9.199999999999999	COMPLETED OR CURED		0 to 04	Y	New	Smear not done	1	EPTB	New				Completed	GANTSI		NULL	1	1	success	Success	2	Extrapulmonary TB	1	0-4 years	3	1
2009	Male	0	3/6/2009	Newly registered	3/6/2009	2HRZE/4HR (New Children <30kg)	NEW	Pulmonary		9/6/2009	180	6	COMPLETED OR CURED		0 to 04	Y	New	Smear not done	1	PTB No smear	New				Completed	NGAMILAND		NULL	1	1	success	Success	1	Pulmonary TB	1	0-4 years	3	1
2016	Male	0	6/20/2016	Newly registered	6/20/2016	2HRZE/4HRE	NEW	Pulmonary		1/16/2017			COMPLETED	Community Based	0 to 04	Y	New	Smear +	1	PTB Smear+	New	Smear results not available	Smear results not available		Completed	FRANCISTOWN		POSITIVE	1	1	success	Success	1	Pulmonary TB	1	0-4 years	3	1
2012	Male	0	8/14/2012	Newly registered	8/3/2012	2HRZE/4HRE	NEW	Pulmonary		2/10/2013	187	6.23	COMPLETED	Community Based	0 to 04	Y	New	Smear not done	1	PTB No smear	New				Completed	GABORONE	8/20/2010	NEGATIVE	1	1	success	Success	1	Pulmonary TB	1	0-4 years	3	1
2011	Female	0	3/18/2011	Newly registered	2/15/2011	2HRZE/4HR (New Children <30kg)	NEW	Pulmonary		7/22/2011	157	5.23	DIED		0 to 04	Y	New	Smear not done	1	PTB No smear	New				Died	NGAMILAND		POSITIVE	0	3	died	No success	1	Pulmonary TB	1	0-4 years	2	1
2015	Male	0	12/23/2015	Newly registered	12/25/2015	2HRZE/4HRE	NEW	Pulmonary		7/14/2016	199	6.63	COMPLETED	Community Based	0 to 04	Y	New	Smear +	2	PTB Smear+	New	Smear results not available	Converted to smear neg		Completed	SOUTH EAST	12/21/2015	POSITIVE	1	1	success	Success	1	Pulmonary TB	1	0-4 years	1	1
2016	Female	0	10/12/2016	Newly registered	10/12/2016	2HRZE/4HRE	NEW	Pulmonary		2/18/2017			COMPLETED		0 to 04	Y	New	Smear not done	1	PTB No smear	New				Moved	KGALAGADI NORTH	1/1/2003	POSITIVE	1	1	success	Success	1	Pulmonary TB	1	0-4 years	3	1
2008	Female	0	8/9/2008	Newly registered	7/14/2008	2HRZE/4HR (New Children <30kg)	NEW	Pulmonary		10/13/2008	89	2.97	DIED		0 to 04	Y	New	Smear not done	1	PTB No smear	New				Died	MAHALAPYE	8/21/2008	POSITIVE	0	3	died	No success	1	Pulmonary TB	1	0-4 years	2	1
2015	Male	0	2/26/2015	Newly registered	2/26/2015	2HRZE/4HRE	NEW	Pulmonary		8/28/2015	182	6.07	COMPLETED	Community Based	0 to 04	Y	New	Smear +	2	PTB Smear+	New	Smear results not available	Smear results not available		Completed	MABUTSANE	3/9/2015	NEGATIVE	1	1	success	Success	1	Pulmonary TB	1	0-4 years	3	1
2014	Male	0	4/1/2014	Newly registered	4/1/2014	2HRZE/4HRE	NEW	Pulmonary		7/31/2014	120	4	DEFAULTED	Community Based	0 to 04	Y	New	Smear not done	1	PTB No smear	New				Defaulted	GABORONE		NULL	0	2	default	No success	1	Pulmonary TB	1	0-4 years	3	1
2014	Male	0	11/15/2014	Newly registered	10/31/2014	2HRZE/4HR (New Children <30kg)	NEW	Pulmonary		4/30/2015	180	6	COMPLETED	Community Based	0 to 04	Y	New	Smear +	1	PTB Smear+	New	Smear results not available	Smear results not available		Completed	SEROWE ADMINISTRATION AUTHORITY		NEGATIVE	1	1	success	Success	1	Pulmonary TB	1	0-4 years	3	1
2017	Male	0	5/16/2017		5/16/2017	2HRZE/4HRE	NEW	ExtraPulmonary TB	Other Sites	NULL			DIED	Facility based										NULL			5/10/2017 12:00	NEGATIVE	0	3	died	No success	2	Extrapulmonary TB	1	0-4 years	3	1
2010	Female	0	10/27/2010	Newly registered	10/18/2010	2HRZE/4HR (New Children <30kg)	NEW	Pulmonary		5/25/2011	217	7.23	COMPLETED OR CURED		0 to 04	Y	New	Smear not done	1	PTB No smear	New				Completed	NGAMILAND		NULL	1	1	success	Success	1	Pulmonary TB	1	0-4 years	3	1
2014	Female	0	10/30/2014	Newly registered	10/18/2014	2HRZE/4HRE	NEW	Extrapulmonary	Other Sites	4/20/2015	182	6.07	COMPLETED		0 to 04	Y	New	Smear not done	1	EPTB	New				Completed	PALAPYE SUB DISTRICT	9/12/2014	POSITIVE	1	1	success	Success	2	Extrapulmonary TB	1	0-4 years	1	1
2013	Female	0	9/5/2013	Newly registered	8/23/2013	2HRZE/4HRE	NEW	Pulmonary		9/17/2013	24	.8	DIED	Community Based	0 to 04	Y	New	Smear +	1	PTB Smear+	New	Died during treatment	Died during treatment		Died	TUTUME	8/23/2013	NEGATIVE	0	3	died	No success	1	Pulmonary TB	1	0-4 years	2	1
2017	Female	0	10/11/2017		10/11/2017	NULL	NEW	ExtraPulmonary TB	NULL	4/10/2018			COMPLETED	Community based										negative			NULL	NULL	1	1	success	Success	2	Extrapulmonary TB	1	0-4 years	3	1
2015	Male	0	3/13/2015	Newly registered	3/4/2015	2HRZE/4HRE	NEW	Pulmonary		9/19/2015	195	6.5	COMPLETED		0 to 04	Y	New	Smear not done	1	PTB No smear	New				Completed	KWENENG EAST		NEGATIVE	1	1	success	Success	1	Pulmonary TB	1	0-4 years	3	1
2013	Female	0	11/6/2013	Newly registered	10/30/2013	2HRZE/4HRE	NEW	Pulmonary		4/30/2014	180	6	COMPLETED	Community Based	0 to 04	Y	New	Smear not done	1	PTB No smear	New				Completed	FRANCISTOWN		NULL	1	1	success	Success	1	Pulmonary TB	1	0-4 years	3	1
2012	Male	0	1/26/2012	Newly registered	1/26/2012	2HRZE/4HRE	NEW	Extrapulmonary	Lymph Nodes	3/30/2012	64	2.13	DEFAULTED		0 to 04	Y	New	Smear not done	1	EPTB	New				Defaulted	KGATLENG		POSITIVE	0	2	default	No success	2	Extrapulmonary TB	1	0-4 years	3	1
2013	Male	0	11/20/2013	Newly registered	10/16/2013	2HRZE/4HRE	NEW	Pulmonary		12/31/2013	75	2.5	DEFAULTED	Community Based	0 to 04	Y	New	Smear +	1	PTB Smear+	New	Smear results not available	Defaulted from treatment		Defaulted	FRANCISTOWN	1/1/2014	NEGATIVE	0	2	default	No success	1	Pulmonary TB	1	0-4 years	3	1
2011	Female	0	12/2/2011	Newly registered	12/2/2011	2HRZE/4HR (New Children <30kg)	NEW	Pulmonary		5/30/2012	178	5.93	COMPLETED	Facility Based	0 to 04	Y	New	Smear not done	1	PTB No smear	New				Completed	GANTSI	4/12/2012	NEGATIVE	1	1	success	Success	1	Pulmonary TB	1	0-4 years	2	1
2012	Female	0	12/19/2012	Newly registered	12/18/2012	2HRZE/4HRE	NEW	Pulmonary		5/30/2013	162	5.4	COMPLETED	Community Based	0 to 04	Y	New	Smear +	1	PTB Smear+	New	Smear results not available	Smear results not available		Completed	FRANCISTOWN	6/29/2013	NEGATIVE	1	1	success	Success	1	Pulmonary TB	1	0-4 years	3	1
2013	Male	0	4/1/2013	Newly registered	4/6/2013	2HRZE/4HRE	NEW	Pulmonary		12/5/2013	239	7.97	CURED	Community Based	0 to 04	Y	New	Smear +	2	PTB Smear+	New	Smear results not available	Smear results not available		Cured	SELEBI PHIKWE	4/6/2013	NEGATIVE	1	1	success	Success	1	Pulmonary TB	1	0-4 years	2	1
2012	Male	0	7/13/2012	Newly registered	7/4/2012	2HRZE/4HR (New Children <30kg)	NEW	Pulmonary		1/6/2013	182	6.07	COMPLETED	Community Based	0 to 04	Y	New	Smear not done	1	PTB No smear	New				Completed	MAHALAPYE	7/20/2012	NEGATIVE	1	1	success	Success	1	Pulmonary TB	1	0-4 years	3	1
2013	Male	0	10/11/2013	Newly registered	9/24/2013	2HRZE/4HRE	NEW	Pulmonary		4/23/2014	209	6.97	COMPLETED	Community Based	0 to 04	Y	New	Smear not done	1	PTB No smear	New				Completed	KWENENG WEST	11/18/2013	NEGATIVE	1	1	success	Success	1	Pulmonary TB	1	0-4 years	3	1
2019	Female	0			12/12/2019	2HRZE/4HRE		Pulmonary TB	NULL	8/31/2020			COMPLETED	Community based													2019-12-12 00:00:00	NEGATIVE	1	1	success	Success	1	Pulmonary TB	1	0-4 years	3	0
2016	Female	0	2/8/2016	Newly registered	1/14/2016	2HRZE/4HRE	NEW	Pulmonary		7/27/2016			COMPLETED	Facility Based	0 to 04	Y	New	Smear not done	1	PTB No smear	New				Completed	MAHALAPYE	1/31/2016	POSITIVE	1	1	success	Success	1	Pulmonary TB	1	0-4 years	1	1
2019	Male	0			6/25/2019	2HRZE/4HRE		Pulmonary TB	NULL	2/9/2020			COMPLETED	Facility based													2019-07-02 00:00:00	NEGATIVE	1	1	success	Success	1	Pulmonary TB	1	0-4 years	3	0
2009	Male	0	4/30/2009	Newly registered	4/24/2009	2HRZE/4HR (New Children <30kg)	NEW	Pulmonary		11/2/2009	188	6.27	COMPLETED OR CURED		0 to 04	Y	New	Smear -	1	PTB Smear-	New				Completed	SEROWE ADMINISTRATION AUTHORITY	4/27/2009	NEGATIVE	1	1	success	Success	1	Pulmonary TB	1	0-4 years	3	1
2013	Male	0	11/7/2013	Newly registered	11/7/2013	2HRZE/4HRE	NEW	Pulmonary		5/14/2014	187	6.23	COMPLETED	Community Based	0 to 04	Y	New	Smear +	1	PTB Smear+	New	Smear results not available	Smear results not available		Completed	NGAMILAND		NEGATIVE	1	1	success	Success	1	Pulmonary TB	1	0-4 years	2	1
2019	Male	0			8/28/2019	2HRZE/4HRE		Pulmonary TB	NULL	3/29/2020			COMPLETED	Community based													2014-01-01 00:00:00	POSITIVE	1	1	success	Success	1	Pulmonary TB	1	0-4 years	1	0
2012	Male	0	8/29/2012	Newly registered	8/4/2012	2HRZE/4HRE	NEW	Pulmonary		10/21/2012	77	2.57	DIED	Community Based	0 to 04	Y	New	Smear not done	1	PTB No smear	New				Died	KWENENG EAST		POSITIVE	0	3	died	No success	1	Pulmonary TB	1	0-4 years	3	1
2009	Male	0	6/2/2009	Newly registered	6/1/2009	2HRZE/4HR (New Children <30kg)	NEW	Pulmonary		12/11/2009	190	6.33	COMPLETED OR CURED		0 to 04	Y	New	Smear not done	1	PTB No smear	New				Completed	FRANCISTOWN	9/29/2008	NEGATIVE	1	1	success	Success	1	Pulmonary TB	1	0-4 years	3	1
2009	Female	0	9/16/2009	Newly registered	9/11/2009	Other	NEW	Extrapulmonary	Other Sites	5/26/2010	255	8.5	COMPLETED OR CURED		0 to 04	Y	New	Smear not done	1	EPTB	New				Completed	GANTSI	9/1/2009	NEGATIVE	1	1	success	Success	2	Extrapulmonary TB	1	0-4 years	3	1
2011	Male	0	5/10/2011	Moved in	5/9/2011	2HRZE/4HR (New Children <30kg)	NEW	Pulmonary		11/10/2011	181	6.03	COMPLETED OR CURED		0 to 04	Y	New	Smear not done	1	PTB No smear	New				Completed	KGALAGADI NORTH		NEGATIVE	1	1	success	Success	1	Pulmonary TB	1	0-4 years	3	1
2013	Female	0	10/18/2013	Newly registered	10/18/2013	2HRZE/4HRE	NEW	Pulmonary		4/28/2014	190	6.33	CURED	Community Based	0 to 04	Y	New	Smear +	2	PTB Smear+	New	Converted to smear neg	Converted to smear neg		Completed	TUTUME	1/14/2013	NEGATIVE	1	1	success	Success	1	Pulmonary TB	1	0-4 years	2	1
2009	Male	0	1/6/2010	Newly registered	12/25/2009	2HRZE/4HR (New Children <30kg)	NEW	Extrapulmonary	Other Sites	7/16/2010	201	6.7	DIED		0 to 04	Y	New	Smear -	1	EPTB	New				Died	TUTUME	1/3/2010	POSITIVE	0	3	died	No success	2	Extrapulmonary TB	1	0-4 years	3	1
2017	Female	0	5/5/2017		5/5/2017	2HRZE/4HRE	NEW	Pulmonary TB	NULL	NULL			COMPLETED	Community based										NULL			NULL	NULL	1	1	success	Success	1	Pulmonary TB	1	0-4 years	3	1
2017	Male	0	5/13/2017		5/13/2017	2HRZE/4HRE	NEW	Pulmonary TB	NULL	NULL			COMPLETED	Community based										NULL			NULL	NULL	1	1	success	Success	1	Pulmonary TB	1	0-4 years	3	1
2014	Male	0	10/10/2014	Newly registered	9/10/2014	2HRZES/1HRZE/5HRE (Adults & Children)	RELAPSE	Extrapulmonary	Miliary	6/26/2015	286	9.529999999999999	COMPLETED		0 to 04	Y	Re-treatment	Smear not done	1	EPTB	Relapse				Completed	SOUTH EAST	1/1/2008	POSITIVE	1	1	success	Success	2	Extrapulmonary TB	1	0-4 years	1	0
2013	Male	0	3/6/2013	Newly registered	2/6/2013	2HRZE/4HR (New Children <30kg)	NEW	Pulmonary		8/6/2013	180	6	COMPLETED	Community Based	0 to 04	Y	New	Smear not done	1	PTB No smear	New				Completed	MABUTSANE		NEGATIVE	1	1	success	Success	1	Pulmonary TB	1	0-4 years	3	1
2014	Male	0	4/15/2014	Newly registered	4/15/2014	2HRZE/4HRE	NEW	Pulmonary		10/31/2014	196	6.53	COMPLETED	Community Based	0 to 04	Y	New	Smear not done	1	PTB No smear	New				Completed	GABORONE	4/3/2014	NEGATIVE	1	1	success	Success	1	Pulmonary TB	1	0-4 years	3	1
2010	Male	0	3/1/2010	Newly registered	2/19/2010	Other	NEW	Extrapulmonary	Other Sites	10/19/2010	240	8	COMPLETED OR CURED		0 to 04	Y	New	Smear not done	1	EPTB	New				Completed	GABORONE	2/18/2010	NEGATIVE	1	1	success	Success	2	Extrapulmonary TB	1	0-4 years	3	1
2010	Female	0	6/16/2010	Newly registered	6/16/2010	2HRZE/4HR (New Children <30kg)	NEW	Extrapulmonary	Lymph Nodes	12/23/2010	187	6.23	COMPLETED OR CURED		0 to 04	Y	New	Smear not done	1	EPTB	New				Completed	GABORONE	4/28/2010	POSITIVE	1	1	success	Success	2	Extrapulmonary TB	1	0-4 years	1	1
2012	Male	0	4/3/2012	Newly registered	3/28/2012	2HRZE/4HR (New Children <30kg)	NEW	Pulmonary		9/29/2012	181	6.03	COMPLETED		0 to 04	Y	New	Smear not done	1	PTB No smear	New				Completed	TUTUME	2/21/2011	POSITIVE	1	1	success	Success	1	Pulmonary TB	1	0-4 years	1	1
2012	Female	0	11/5/2012	Newly registered	11/5/2012	2HRZE/4HRE	NEW	Pulmonary		5/11/2013	186	6.2	COMPLETED		0 to 04	Y	New	Smear not done	1	PTB No smear	New				Completed	GANTSI		NEGATIVE	1	1	success	Success	1	Pulmonary TB	1	0-4 years	2	1
2016	Female	0	3/31/2016	Newly registered	3/31/2016	2HRZE/4HRE	NEW	Extrapulmonary	Other Sites	8/31/2016			COMPLETED	Facility Based	0 to 04	Y	New	Smear not done	1	EPTB	New				Completed	FRANCISTOWN	5/11/2016	POSITIVE	1	1	success	Success	2	Extrapulmonary TB	1	0-4 years	3	1
2010	Male	0	1/29/2010	Newly registered	1/19/2010	2HRZE/4HR (New Children <30kg)	NEW	Pulmonary		9/7/2010	228	7.6	COMPLETED OR CURED		0 to 04	Y	New	Smear +	2	PTB Smear+	New	Smear results not available	Smear results not available		Cured	NORTH EAST		NULL	1	1	success	Success	1	Pulmonary TB	1	0-4 years	3	1
2009	Female	0	6/3/2009	Moved in	3/18/2009	2HRZE/4HR (New Children <30kg)	NEW	Pulmonary		9/20/2009	182	6.07	COMPLETED OR CURED		0 to 04	Y	New	Smear not done	1	PTB No smear	New				Completed	GANTSI		NULL	1	1	success	Success	1	Pulmonary TB	1	0-4 years	3	1
2010	Male	0	4/14/2010	Newly registered	4/13/2010	2HRZE/4HR (New Children <30kg)	NEW	Pulmonary		10/18/2010	185	6.17	COMPLETED OR CURED		0 to 04	Y	New	Smear not done	1	PTB No smear	New				Completed	KWENENG EAST	3/16/2010	NEGATIVE	1	1	success	Success	1	Pulmonary TB	1	0-4 years	3	1
2008	Male	0	7/9/2008	Transferred in	5/27/2008	2HRZE/4HR (New Children <30kg)	NEW	Pulmonary		10/31/2008	154	5.13	DIED		0 to 04	Y	New	Smear not done	1	PTB No smear	New				Died	TUTUME		NULL	0	3	died	No success	1	Pulmonary TB	1	0-4 years	3	1
2008	Male	0	6/4/2008	Newly registered	5/20/2008	2HRZE/4HR (New Children <30kg)	NEW	Pulmonary		11/21/2008	181	6.03	COMPLETED OR CURED		0 to 04	Y	New	Smear not done	1	PTB No smear	New				Completed	GANTSI		NULL	1	1	success	Success	1	Pulmonary TB	1	0-4 years	3	1
2014	Female	0	5/19/2014	Newly registered	5/19/2014	2HRZE/4HRE	NEW	Pulmonary		11/19/2014	180	6	COMPLETED	Community Based	0 to 04	Y	New	Smear not done	1	PTB No smear	New				Completed	OKAVANGO		NULL	1	1	success	Success	1	Pulmonary TB	1	0-4 years	2	1
2018	Female	0	7/12/2018		7/12/2018	2HRZE/4HR (New Children <30kg)	NEW	Pulmonary TB	NULL	NULL			COMPLETED	Community based										NULL			7/12/2018 12:00	NEGATIVE	1	1	success	Success	1	Pulmonary TB	1	0-4 years	3	1
2016	Male	0	4/1/2016	Newly registered	1/4/2016	2HRZE/4HRE	NEW	Pulmonary		7/10/2016			COMPLETED	Community Based	0 to 04	Y	New	Smear -	1	PTB Smear-	New				Completed	GABORONE	11/26/2016	NEGATIVE	1	1	success	Success	1	Pulmonary TB	1	0-4 years	3	1
2012	Female	0	10/20/2012	Newly registered	9/14/2012	2HRZE/4HRE	NEW	Pulmonary		3/14/2013	180	6	COMPLETED	Community Based	0 to 04	Y	New	Smear not done	1	PTB No smear	New				Completed	GABORONE	6/6/2012	NEGATIVE	1	1	success	Success	1	Pulmonary TB	1	0-4 years	3	1
2017	Male	0	3/21/2017		3/21/2017	2HRZE/4HRE	NEW	Pulmonary TB	NULL	NULL			COMPLETED	Community based										NULL			NULL	NULL	1	1	success	Success	1	Pulmonary TB	1	0-4 years	3	1
2010	Male	0	5/26/2010	Newly registered	5/26/2010	2HRZE/4HR (New Children <30kg)	NEW	Pulmonary		8/15/2010	79	2.63	DIED		0 to 04	Y	New	Smear not done	1	PTB No smear	New				Died	KGALAGADI NORTH		NULL	0	3	died	No success	1	Pulmonary TB	1	0-4 years	3	1
2014	Male	0	2/25/2014	Newly registered	2/25/2014	2HRZE/4HRE	NEW	Pulmonary		8/26/2014	181	6.03	COMPLETED	Community Based	0 to 04	Y	New	Smear not done	1	PTB No smear	New				Completed	FRANCISTOWN	1/11/2013	NEGATIVE	1	1	success	Success	1	Pulmonary TB	1	0-4 years	3	1
2011	Male	0	9/21/2011	Newly registered	9/21/2011	2HRZE/4HR (New Children <30kg)	NEW	Pulmonary		4/13/2012	202	6.73	COMPLETED OR CURED		0 to 04	Y	New	Smear not done	1	PTB No smear	New				Completed	KWENENG EAST	9/9/2011	NEGATIVE	1	1	success	Success	1	Pulmonary TB	1	0-4 years	3	1
2011	Male	0	8/15/2011	Newly registered	8/17/2011	2HRZE/4HR (New Children <30kg)	NEW	Pulmonary		2/17/2012	180	6	COMPLETED		0 to 04	Y	New	Smear not done	1	PTB No smear	New				Completed	TUTUME		NULL	1	1	success	Success	1	Pulmonary TB	1	0-4 years	3	1
2009	Male	0	7/31/2009	Moved in	7/6/2009	2HRZE/4HR (New Children <30kg)	NEW	Extrapulmonary	Lymph Nodes	8/31/2009	55	1.83	DEFAULTED		0 to 04	Y	New	Smear not done	1	EPTB	New				Defaulted	GANTSI	9/15/2009	NEGATIVE	0	2	default	No success	2	Extrapulmonary TB	1	0-4 years	2	1
2016	Female	0	10/14/2016	Newly registered	10/9/2016	2HRZE/4HRE	NEW	Pulmonary		10/23/2016			DIED	Community Based	0 to 04	Y	New	Smear -	1	PTB Smear-	New				Died	PALAPYE SUB DISTRICT	12/5/2016	POSITIVE	0	3	died	No success	1	Pulmonary TB	1	0-4 years	1	1
2011	Female	0	10/22/2011	Newly registered	10/21/2011	2HRZE/4HR (New Children <30kg)	NEW	Pulmonary		4/30/2012	189	6.3	COMPLETED	Facility Based	0 to 04	Y	New	Smear not done	1	PTB No smear	New				Completed	GANTSI		NULL	1	1	success	Success	1	Pulmonary TB	1	0-4 years	3	1
2014	Male	0	12/12/2014	Newly registered	12/19/2014	2HRZE/4HRE	NEW	Pulmonary		6/23/2015	184	6.13	COMPLETED	Community Based	0 to 04	Y	New	Smear -	1	PTB Smear-	New				Completed	NGAMILAND		NEGATIVE	1	1	success	Success	1	Pulmonary TB	1	0-4 years	3	1
2013	Female	0	3/16/2013	Transferred in	3/19/2013	Other	NEW	Extrapulmonary	Bones/Joints	2/6/2014	317	10.57	COMPLETED	Community Based	0 to 04	Y	New	Smear not done	1	EPTB	New				Not Evaluated	SELEBI PHIKWE	3/19/2013	NEGATIVE	1	1	success	Success	2	Extrapulmonary TB	1	0-4 years	2	1
2014	Male	0	10/6/2014	Newly registered	10/6/2014	2HRZE/4HRE	NEW	Pulmonary		4/11/2015	185	6.17	COMPLETED	Community Based	0 to 04	Y	New	Smear +	2	PTB Smear+	New	Smear results not available	Smear results not available		Completed	GABORONE		NEGATIVE	1	1	success	Success	1	Pulmonary TB	1	0-4 years	3	1
2011	Male	0	9/23/2011	Newly registered	9/23/2011	2HRZE/4HR (New Children <30kg)	NEW	Pulmonary		4/20/2012	207	6.9	COMPLETED OR CURED		0 to 04	Y	New	Smear not done	1	PTB No smear	New				Completed	KWENENG WEST		NULL	1	1	success	Success	1	Pulmonary TB	1	0-4 years	3	1
2012	Female	0	3/30/2012	Newly registered	3/30/2012	2HRZE/4HR (New Children <30kg)	NEW	Pulmonary		9/30/2012	180	6	COMPLETED	Community Based	0 to 04	Y	New	Smear not done	1	PTB No smear	New				Completed	GANTSI	7/26/2011	NEGATIVE	1	1	success	Success	1	Pulmonary TB	1	0-4 years	2	1
2010	Female	0	8/18/2010	Newly registered	6/25/2010	2HRZE/4HR (New Children <30kg)	NEW	Pulmonary		2/9/2011	224	7.47	COMPLETED OR CURED		0 to 04	Y	New	Smear not done	1	PTB No smear	New				Completed	NGAMILAND		NULL	1	1	success	Success	1	Pulmonary TB	1	0-4 years	3	1
2018	Male	0	11/27/2018		11/27/2018	2HRZE/4HRE	NEW	Pulmonary TB	NULL	NULL			COMPLETED	Community based										negative			10/30/2018 12:00	NEGATIVE	1	1	success	Success	1	Pulmonary TB	1	0-4 years	3	1
2019	Male	0			9/3/2019	NULL		ExtraPulmonary TB	NULL	5/5/2020			CURED	Community based													2019-08-21 00:00:00	POSITIVE	1	1	success	Success	2	Extrapulmonary TB	1	0-4 years	1	0
2019	Male	0			9/25/2019	2HRZE/4HRE		Pulmonary TB	NULL	4/25/2020			COMPLETED	Community based													NULL	NULL	1	1	success	Success	1	Pulmonary TB	1	0-4 years	3	0
2015	Male	0	8/28/2015	Newly registered	8/27/2015	2HRZE/4HR (New Children <30kg)	NEW	Pulmonary		2/28/2016	181	6.03	COMPLETED	Community Based	0 to 04	Y	New	Smear not done	1	PTB No smear	New				Completed	SELEBI PHIKWE		NULL	1	1	success	Success	1	Pulmonary TB	1	0-4 years	3	1
2011	Male	0	10/19/2011	Newly registered	10/19/2011	2HRZE/4HR (New Children <30kg)	NEW	Pulmonary		4/27/2012	188	6.27	COMPLETED OR CURED		0 to 04	Y	New	Smear not done	1	PTB No smear	New				Completed	KGALAGADI NORTH		NEGATIVE	1	1	success	Success	1	Pulmonary TB	1	0-4 years	3	1
2013	Male	0	2/26/2013	Newly registered	2/26/2013	2HRZE/4HRE	NEW	Pulmonary		9/20/2013	204	6.8	CURED	Community Based	0 to 04	Y	New	Smear +	2	PTB Smear+	New	Converted to smear neg	Converted to smear neg		Cured	NGAMILAND	2/26/2013	NEGATIVE	1	1	success	Success	1	Pulmonary TB	1	0-4 years	2	1
2019	Female	0			2/1/2019	2HRZE/4HRE		Pulmonary TB	NULL	6/10/2019			COMPLETED	Community based													2019-08-19 00:00:00	NEGATIVE	1	1	success	Success	1	Pulmonary TB	1	0-4 years	3	0
2010	Female	0	11/10/2010	Newly registered	11/26/2010	2HRZE/4HR (New Children <30kg)	NEW	Pulmonary		6/30/2011	214	7.13	COMPLETED OR CURED		0 to 04	Y	New	Smear +	1	PTB Smear+	New	Smear results not available	Smear results not available		Completed	MAHALAPYE	4/27/2006	POSITIVE	1	1	success	Success	1	Pulmonary TB	1	0-4 years	2	1
2013	Male	0	11/28/2013	Newly registered	11/28/2013	2HRZE/4HRE	NEW	Pulmonary		6/17/2014	199	6.63	COMPLETED	Community Based	0 to 04	Y	New	Smear +	2	PTB Smear+	New	Smear results not available	Smear results not available		Completed	PALAPYE SUB DISTRICT	11/29/2013	NEGATIVE	1	1	success	Success	1	Pulmonary TB	1	0-4 years	3	1
2008	Male	0	9/17/2008	Newly registered	9/10/2008	2HRZE/4HR (New Children <30kg)	NEW	Extrapulmonary	Miliary	3/9/2009	179	5.97	COMPLETED OR CURED		0 to 04	Y	New	Smear not done	1	EPTB	New				Completed	GABORONE	9/9/2008	NEGATIVE	1	1	success	Success	2	Extrapulmonary TB	1	0-4 years	3	1
2014	Male	0	2/3/2014	Newly registered	12/31/2013	2HRZE/4HRE	NEW	Extrapulmonary	Other Sites	6/4/2014	154	5.13	COMPLETED	Facility Based	0 to 04	Y	New	Smear not done	1	EPTB	New				Completed	SOUTH EAST		NEGATIVE	1	1	success	Success	2	Extrapulmonary TB	1	0-4 years	3	1
2013	Male	0	5/18/2013	Newly registered	3/12/2013	2HRZES/1HRZE/5HRE (Adults & Children)	RELAPSE	Pulmonary		11/21/2013	249	8.300000000000001	CURED	Community Based	0 to 04	Y	Re-treatment	Smear +	2	PTB Smear+	Relapse	Smear results not available	Smear results not available		Cured	KWENENG EAST	11/7/2013	POSITIVE	1	1	success	Success	1	Pulmonary TB	1	0-4 years	3	0
2009	Male	0	5/13/2009	Newly registered	4/21/2009	2HRZE/4HR (New Children <30kg)	NEW	Pulmonary		8/31/2009	130	4.33	DEFAULTED		0 to 04	Y	New	Smear -	1	PTB Smear-	New				Defaulted	GABORONE		NULL	0	2	default	No success	1	Pulmonary TB	1	0-4 years	3	1
2016	Male	0	11/16/2016	Newly registered	11/9/2016	2HRZE/4HRE	NEW	Pulmonary		5/9/2017			COMPLETED	Community Based	0 to 04	Y	New	Smear not done	1	PTB No smear	New				Completed	FRANCISTOWN		POSITIVE	1	1	success	Success	1	Pulmonary TB	1	0-4 years	3	1
2016	Female	0	3/29/2016	Newly registered	3/29/2016	2HRZE/4HRE	NEW	Pulmonary		10/3/2016			COMPLETED	Facility Based	0 to 04	Y	New	Smear -	1	PTB Smear-	New				Completed	TUTUME	9/5/2016	POSITIVE	1	1	success	Success	1	Pulmonary TB	1	0-4 years	1	1
2010	Female	0	11/3/2010	Newly registered	11/3/2010	2HRZES/1HRZE/5HRE (Adults & Children)	RELAPSE	Pulmonary		6/30/2011	237	7.9	COMPLETED OR CURED		0 to 04	Y	Re-treatment	Smear +	2	PTB Smear+	Relapse	Converted to smear neg	Converted to smear neg		Cured	MAHALAPYE	2/24/2008	POSITIVE	1	1	success	Success	1	Pulmonary TB	1	0-4 years	3	0
2019	Female	0			3/21/2019	2HRZE/4HRE		Pulmonary TB	NULL	7/31/2019			DEFAULTED	Facility based													2019-05-23 00:00:00	NEGATIVE	0	2	default	No success	1	Pulmonary TB	1	0-4 years	3	0
2010	Male	0	2/8/2010	Newly registered	2/4/2010	2HRZE/4HR (New Children <30kg)	NEW	Pulmonary		8/31/2010	207	6.9	COMPLETED OR CURED		0 to 04	Y	New	Smear not done	1	PTB No smear	New				Completed	GANTSI		NULL	1	1	success	Success	1	Pulmonary TB	1	0-4 years	3	1
2015	Male	0	2/10/2015	Newly registered	1/16/2015	2HRZE/4HRE	NEW	Pulmonary		7/15/2015	179	5.97	COMPLETED	Community Based	0 to 04	Y	New	Smear -	1	PTB Smear-	New				Completed	GABORONE	7/2/2014	NEGATIVE	1	1	success	Success	1	Pulmonary TB	1	0-4 years	3	1
2018	Male	0	3/28/2018		3/28/2018	NULL	NEW	Pulmonary TB	NULL	NULL			DEFAULTED	NULL										NULL			4/30/2018 12:00	NEGATIVE	0	2	default	No success	1	Pulmonary TB	1	0-4 years	3	1
2012	Male	0	3/30/2012	Newly registered	5/22/2012	2HRZE/4HRE	NEW	Pulmonary		11/22/2012	180	6	COMPLETED		0 to 04	Y	New	Smear -	1	PTB Smear-	New				Completed	KWENENG EAST	6/14/2012	NEGATIVE	1	1	success	Success	1	Pulmonary TB	1	0-4 years	3	1
2012	Male	0	3/6/2012	Newly registered	12/19/2011	2HRZE/4HR (New Children <30kg)	NEW	Pulmonary		7/4/2012	195	6.5	COMPLETED	Community Based	0 to 04	Y	New	Smear not done	1	PTB No smear	New				Completed	FRANCISTOWN	3/6/2012	NEGATIVE	1	1	success	Success	1	Pulmonary TB	1	0-4 years	3	1
2019	Male	0			6/19/2019	2HRZE/4HRE		Pulmonary TB	NULL	12/20/2019			COMPLETED	Community based													2019-06-06 00:00:00	POSITIVE	1	1	success	Success	1	Pulmonary TB	1	0-4 years	1	0
2018	Male	0	4/10/2018		4/10/2018	2HRZE/4HRE	NEW	Pulmonary TB	NULL	NULL			COMPLETED	Community based										NULL			4/2/2018 12:00	POSITIVE	1	1	success	Success	1	Pulmonary TB	1	0-4 years	1	1
2015	Female	0	9/8/2015	Newly registered	7/30/2015	2HRZE/4HRE	NEW	Pulmonary		3/31/2016	240	8	COMPLETED	Community Based	0 to 04	Y	New	Smear not done	1	PTB No smear	New				Completed	GABORONE		NULL	1	1	success	Success	1	Pulmonary TB	1	0-4 years	3	1
2017	Male	0	5/18/2017		5/18/2017	NULL	NEW	Pulmonary TB	NULL	NULL			COMPLETED	Community based										NULL			NULL	NULL	1	1	success	Success	1	Pulmonary TB	1	0-4 years	3	1
2011	Male	0	11/15/2011	Newly registered	11/14/2011	2HRZE/4HR (New Children <30kg)	NEW	Pulmonary		5/14/2012	180	6	COMPLETED	Community Based	0 to 04	Y	New	Smear not done	1	PTB No smear	New				Completed	TUTUME	8/3/2011	NEGATIVE	1	1	success	Success	1	Pulmonary TB	1	0-4 years	3	1
2012	Female	0	4/16/2012	Newly registered	4/15/2012	2HRZE/4HR (New Children <30kg)	NEW	Pulmonary		10/14/2012	179	5.97	COMPLETED	Facility Based	0 to 04	Y	New	Smear not done	1	PTB No smear	New				Completed	GANTSI	10/8/2010	NEGATIVE	1	1	success	Success	1	Pulmonary TB	1	0-4 years	2	1
2011	Female	0	3/30/2011	Newly registered	2/1/2011	2HRZE/4HR (New Children <30kg)	NEW	Pulmonary		7/26/2011	175	5.83	COMPLETED OR CURED	Community Based	0 to 04	Y	New	Smear not done	1	PTB No smear	New				Completed	KGALAGADI SOUTH	2/15/2011	NEGATIVE	1	1	success	Success	1	Pulmonary TB	1	0-4 years	3	1
2013	Female	0	10/3/2013	Newly registered	10/3/2013	2HRZE/4HRE	NEW	Pulmonary		11/21/2013	48	1.6	DIED	Community Based	0 to 04	Y	New	Smear not done	1	PTB No smear	New				Died	KGATLENG		NEGATIVE	0	3	died	No success	1	Pulmonary TB	1	0-4 years	2	1
2009	Male	0	6/17/2009	Newly registered	6/16/2009	2HRZE/4HR (New Children <30kg)	NEW	Pulmonary		1/4/2010	198	6.6	COMPLETED OR CURED		0 to 04	Y	New	Smear not done	1	PTB No smear	New				Completed	FRANCISTOWN		NULL	1	1	success	Success	1	Pulmonary TB	1	0-4 years	3	1
2012	Female	0	1/14/2012	Newly registered	1/13/2012	2HRZE/4HR (New Children <30kg)	NEW	Pulmonary		7/19/2012	186	6.2	CURED	Community Based	0 to 04	Y	New	Smear +	2	PTB Smear+	New	Smear results not available	Smear results not available		Cured	MAHALAPYE	9/13/2011	NEGATIVE	1	1	success	Success	1	Pulmonary TB	1	0-4 years	1	1
2015	Male	0	10/8/2015	Newly registered	9/27/2015	2HRZE/4HR (New Children <30kg)	NEW	Pulmonary		3/29/2016	182	6.07	COMPLETED	Facility Based	0 to 04	Y	New	Smear not done	1	PTB No smear	New				Completed	KGALAGADI SOUTH		NEGATIVE	1	1	success	Success	1	Pulmonary TB	1	0-4 years	3	1
2017	Male	0	5/9/2017		5/9/2017	2HRZE/4HRE	NEW	Pulmonary TB	NULL	NULL			DEFAULTED	Community based										NULL			5/9/2017 12:00	POSITIVE	0	2	default	No success	1	Pulmonary TB	1	0-4 years	1	1
2014	Male	0	6/11/2014	Newly registered	6/11/2014	2HRZE/4HR (New Children <30kg)	NEW	Pulmonary		12/13/2014	182	6.07	COMPLETED	Community Based	0 to 04	Y	New	Smear not done	1	PTB No smear	New				Completed	KGATLENG	11/14/2013	NEGATIVE	1	1	success	Success	1	Pulmonary TB	1	0-4 years	2	1
2012	Female	0	4/18/2012	Newly registered	3/23/2012	2HRZE/4HR (New Children <30kg)	NEW	Pulmonary		9/23/2012	180	6	COMPLETED		0 to 04	Y	New	Smear +	1	PTB Smear+	New	Smear results not available	Smear results not available		Completed	NGAMILAND		NEGATIVE	1	1	success	Success	1	Pulmonary TB	1	0-4 years	3	1
2010	Female	0	4/26/2010	Newly registered	4/7/2010	Other	NEW	Pulmonary		4/1/2011	354	11.8	DIED		0 to 04	Y	New	Smear +	2	PTB Smear+	New	Converted to smear neg	Converted to smear neg		Died	TONOTA	4/20/2010	NEGATIVE	0	3	died	No success	1	Pulmonary TB	1	0-4 years	3	1
2008	Male	0	10/6/2008	Newly registered	10/6/2008	2HRZE/4HR (New Children <30kg)	NEW	Pulmonary		4/8/2009	182	6.07	COMPLETED OR CURED		0 to 04	Y	New	Smear not done	1	PTB No smear	New				Completed	MAHALAPYE		NEGATIVE	1	1	success	Success	1	Pulmonary TB	1	0-4 years	2	1
2016	Female	0	7/26/2016	Newly registered	7/24/2016	2HRZE/4HRE	NEW	Pulmonary		1/24/2017			COMPLETED	Community Based	0 to 04	Y	New	Smear -	1	PTB Smear-	New				Completed	KWENENG EAST		POSITIVE	1	1	success	Success	1	Pulmonary TB	1	0-4 years	3	1
2011	Male	0	4/12/2011	Newly registered	4/12/2011	2HRZE/4HR (New Children <30kg)	NEW	Pulmonary		11/10/2011	208	6.93	CURED		0 to 04	Y	New	Smear +	2	PTB Smear+	New	Converted to smear neg	Converted to smear neg		Cured	MAHALAPYE	10/5/2007	POSITIVE	1	1	success	Success	1	Pulmonary TB	1	0-4 years	3	1
2019	Male	0			12/19/2019	NULL		Pulmonary TB	NULL	6/20/2020			CURED	Facility based													2011-09-01 00:00:00	POSITIVE	1	1	success	Success	1	Pulmonary TB	1	0-4 years	1	0
2008	Male	0	12/12/2008	Newly registered	12/12/2008	2HRZE/4HR (New Children <30kg)	NEW	Extrapulmonary	Lymph Nodes	6/17/2009	185	6.17	COMPLETED OR CURED		0 to 04	Y	New	Smear not done	1	EPTB	New				Completed	KWENENG EAST		NULL	1	1	success	Success	2	Extrapulmonary TB	1	0-4 years	3	1
2012	Female	0	8/31/2012	Newly registered	8/29/2012	2HRZE/4HR (New Children <30kg)	NEW	Pulmonary		2/28/2013	179	5.97	COMPLETED	Community Based	0 to 04	Y	New	Smear not done	1	PTB No smear	New				Completed	MABUTSANE	6/25/2012	NEGATIVE	1	1	success	Success	1	Pulmonary TB	1	0-4 years	3	1
2018	Female	0	4/17/2018		4/17/2018	2HRZE/4HRE	NEW	Pulmonary TB	NULL	NULL			COMPLETED	Community based										NULL			4/17/2018 12:00	POSITIVE	1	1	success	Success	1	Pulmonary TB	1	0-4 years	1	1
2013	Male	0	5/1/2013	Newly registered	5/1/2013	2HRZE/4HRE	NEW	Pulmonary		10/31/2013	180	6	CURED	Facility Based	0 to 04	Y	New	Smear not done	1	PTB No smear	New				Completed	MAHALAPYE		NEGATIVE	1	1	success	Success	1	Pulmonary TB	1	0-4 years	2	1
2013	Male	0	7/30/2013	Newly registered	7/30/2013	2HRZE/4HR (New Children <30kg)	NEW	Pulmonary		8/3/2013	3	.1	DIED	Community Based	0 to 04	Y	New	Smear not done	1	PTB No smear	New				Died	NGAMILAND		NULL	0	3	died	No success	1	Pulmonary TB	1	0-4 years	3	1
2008	Female	0	11/3/2008	Moved in	9/16/2008	Other	NEW	Pulmonary		3/18/2009	182	6.07	COMPLETED OR CURED		0 to 04	Y	New	Smear not done	1	PTB No smear	New				Completed	MAHALAPYE		POSITIVE	1	1	success	Success	1	Pulmonary TB	1	0-4 years	1	1
2009	Male	0	6/5/2009	Newly registered	6/4/2009	2HRZE/4HR (New Children <30kg)	NEW	Pulmonary		12/10/2009	186	6.2	COMPLETED OR CURED		0 to 04	Y	New	Smear not done	1	PTB No smear	New				Completed	SEROWE ADMINISTRATION AUTHORITY		POSITIVE	1	1	success	Success	1	Pulmonary TB	1	0-4 years	3	1
2012	Male	0	2/23/2012	Newly registered	2/23/2012	2HRZE/4HR (New Children <30kg)	NEW	Pulmonary		10/3/2012	220	7.33	CURED	Facility Based	0 to 04	Y	New	Smear +	2	PTB Smear+	New	Smear results not available	Smear results not available		Cured	BOBIRWA	2/18/2012	NEGATIVE	1	1	success	Success	1	Pulmonary TB	1	0-4 years	3	1
2018	Female	0	1/8/2018		1/8/2018	2HRZE/4HRE	NEW	Pulmonary TB	NULL	NULL			COMPLETED	Community based										negative			1/8/2018 12:00	NEGATIVE	1	1	success	Success	1	Pulmonary TB	1	0-4 years	3	1
2008	Female	0	6/20/2008	Newly registered	6/6/2008	2HRZE/4HR (New Children <30kg)	NEW	Pulmonary		2/9/2009	243	8.1	DEFAULTED		0 to 04	Y	New	Smear not done	1	PTB No smear	New				Defaulted	LOBATSE	12/23/2008	POSITIVE	0	2	default	No success	1	Pulmonary TB	1	0-4 years	3	1
2010	Male	0	12/24/2010	Newly registered	12/23/2010	2HRZE/4HR (New Children <30kg)	NEW	Pulmonary		7/20/2011	207	6.9	COMPLETED OR CURED		0 to 04	Y	New	Smear not done	1	PTB No smear	New				Completed	NGAMILAND	12/21/2010	POSITIVE	1	1	success	Success	1	Pulmonary TB	1	0-4 years	3	1
2014	Male	0	4/17/2014	Newly registered	4/11/2014	2HRZE/4HRE	NEW	Pulmonary		10/13/2014	182	6.07	COMPLETED	Community Based	0 to 04	Y	New	Smear not done	1	PTB No smear	New				Completed	GABORONE		NULL	1	1	success	Success	1	Pulmonary TB	1	0-4 years	3	1
2017	Female	0	10/11/2017		10/11/2017	2HRZE/4HR (New Children <30kg)	NEW	Pulmonary TB	NULL	NULL			COMPLETED	Community based										NULL			11/12/2018 12:00	NEGATIVE	1	1	success	Success	1	Pulmonary TB	1	0-4 years	3	1
2012	Male	0	5/31/2012	Newly registered	5/25/2012	2HRZE/4HR (New Children <30kg)	NEW	Extrapulmonary	Meningitis	5/20/2013	355	11.83	COMPLETED	Community Based	0 to 04	Y	New	Smear not done	1	EPTB	New				Completed	KGATLENG		NULL	1	1	success	Success	2	Extrapulmonary TB	1	0-4 years	3	1
2008	Female	0	10/16/2008	Newly registered	9/16/2008	2HRZE/4HR (New Children <30kg)	NEW	Pulmonary		3/16/2009	180	6	COMPLETED OR CURED		0 to 04	Y	New	Smear not done	1	PTB No smear	New				Completed	GABORONE		NULL	1	1	success	Success	1	Pulmonary TB	1	0-4 years	3	1
2018	Female	0	11/1/2018		11/1/2018	2HRZE/4HRE	NEW	Pulmonary TB	NULL	NULL			DIED	NULL										NULL			NULL	NULL	0	3	died	No success	1	Pulmonary TB	1	0-4 years	3	1
2010	Female	0	7/7/2010	Moved in	6/27/2010	2HRZE/4HR (New Children <30kg)	NEW	Pulmonary		3/14/2011	257	8.57	COMPLETED OR CURED		0 to 04	Y	New	Smear not done	1	PTB No smear	New				Completed	TUTUME		NULL	1	1	success	Success	1	Pulmonary TB	1	0-4 years	3	1
2018	Male	0	11/2/2018		11/2/2018	2HRZE/4HRE	NEW	Pulmonary TB	NULL	2/5/2019			COMPLETED	NULL										NULL			NULL	NULL	1	1	success	Success	1	Pulmonary TB	1	0-4 years	3	1
2015	Female	0	2/25/2015	Newly registered	2/24/2015	2HRZE/4HRE	NEW	Pulmonary		8/29/2015	185	6.17	COMPLETED	Facility Based	0 to 04	Y	New	Smear +	1	PTB Smear+	New	Smear results not available	Smear results not available		Completed	GABORONE		NEGATIVE	1	1	success	Success	1	Pulmonary TB	1	0-4 years	3	1
2019	Male	0			9/17/2019	NULL		Pulmonary TB	NULL	3/18/2020			CURED	Community based													2012-10-15 00:00:00	POSITIVE	1	1	success	Success	1	Pulmonary TB	1	0-4 years	1	0
2009	Male	0	11/27/2009	Newly registered	11/27/2009	2HRZE/4HR (New Children <30kg)	NEW	Pulmonary		7/12/2010	225	7.5	COMPLETED OR CURED		0 to 04	Y	New	Smear not done	1	PTB No smear	New				Completed	KWENENG EAST		NULL	1	1	success	Success	1	Pulmonary TB	1	0-4 years	3	1
2009	Female	0	5/6/2009	Newly registered	5/6/2009	2HRZE/4HR (New Children <30kg)	NEW	Pulmonary		11/30/2009	204	6.8	COMPLETED OR CURED		0 to 04	Y	New	Smear not done	1	PTB No smear	New				Completed	GANTSI		NULL	1	1	success	Success	1	Pulmonary TB	1	0-4 years	3	1
2011	Male	0	4/8/2011	Newly registered	4/7/2011	2HRZE/4HR (New Children <30kg)	NEW	Pulmonary		10/11/2011	184	6.13	COMPLETED		0 to 04	Y	New	Smear not done	1	PTB No smear	New				Completed	MAHALAPYE	10/10/2010	NEGATIVE	1	1	success	Success	1	Pulmonary TB	1	0-4 years	2	1
2014	Female	0	5/23/2014	Newly registered	5/28/2014	2HRZE/4HRE	NEW	Pulmonary		12/11/2014	193	6.43	CURED	Community Based	0 to 04	Y	New	Smear -	1	PTB Smear-	New				Completed	TUTUME		POSITIVE	1	1	success	Success	1	Pulmonary TB	1	0-4 years	1	1
2009	Female	0	4/15/2009	Newly registered	4/12/2009	2HRZE/4HR (New Children <30kg)	NEW	Pulmonary		10/12/2009	180	6	COMPLETED OR CURED		0 to 04	Y	New	Smear not done	1	PTB No smear	New				Completed	KWENENG EAST		NULL	1	1	success	Success	1	Pulmonary TB	1	0-4 years	3	1
2014	Male	0	9/15/2014	Newly registered	8/12/2014	2HRZE/4HRE	NEW	Pulmonary		2/18/2015	186	6.2	COMPLETED	Community Based	0 to 04	Y	New	Smear not done	1	PTB No smear	New				Completed	GABORONE		NEGATIVE	1	1	success	Success	1	Pulmonary TB	1	0-4 years	3	1
2019	Male	0			12/13/2019	2HRZE/4HRE		ExtraPulmonary TB	Other Sites	12/17/2020			COMPLETED	Facility based													NULL	NULL	1	1	success	Success	2	Extrapulmonary TB	1	0-4 years	3	0
2015	Male	0	9/23/2015	Transferred in	9/30/2015	2HRZE/4HRE	NEW	Pulmonary		1/6/2016	96	3.2	COMPLETED		0 to 04	Y	New	Smear not done	1	PTB No smear	New				Not Evaluated	PALAPYE SUB DISTRICT	7/3/2015	NEGATIVE	1	1	success	Success	1	Pulmonary TB	1	0-4 years	3	1
2009	Female	0	12/7/2009	Newly registered	12/3/2009	2HRZE/4HR (New Children <30kg)	NEW	Pulmonary		7/8/2010	215	7.17	COMPLETED OR CURED		0 to 04	Y	New	Smear not done	1	PTB No smear	New				Completed	GANTSI		NULL	1	1	success	Success	1	Pulmonary TB	1	0-4 years	3	1
2011	Male	0	6/14/2011	Newly registered	4/24/2011	2HRZE/4HR (New Children <30kg)	NEW	Pulmonary		7/9/2011	75	2.5	DIED		0 to 04	Y	New	Smear -	1	PTB Smear-	New				Died	GABORONE	7/6/2011	POSITIVE	0	3	died	No success	1	Pulmonary TB	1	0-4 years	3	1
2011	Male	0	10/8/2011	Newly registered	11/1/2011	2HRZE/4HR (New Children <30kg)	NEW	Pulmonary		5/11/2012	190	6.33	COMPLETED		0 to 04	Y	New	Smear not done	1	PTB No smear	New				Completed	KWENENG EAST		NULL	1	1	success	Success	1	Pulmonary TB	1	0-4 years	3	1
2015	Female	0	9/25/2015	Newly registered	9/23/2015	2HRZE/4HRE	NEW	Pulmonary		4/30/2016	217	7.23	COMPLETED		0 to 04	Y	New	Smear not done	1	PTB No smear	New				Completed	SOUTH EAST	9/25/2015	NEGATIVE	1	1	success	Success	1	Pulmonary TB	1	0-4 years	3	1
2016	Male	0	12/1/2016	Newly registered	11/1/2016	2HRZE/4HRE	NEW	Pulmonary		5/11/2017			COMPLETED	Community Based	0 to 04	Y	New	Smear not done	1	PTB No smear	New				Completed	KGALAGADI SOUTH	1/1/2014	POSITIVE	1	1	success	Success	1	Pulmonary TB	1	0-4 years	1	1
2016	Male	0	7/6/2016	Newly registered	7/4/2016	2HRZE/4HRE	NEW	Pulmonary		11/21/2016			DIED	Community Based	0 to 04	Y	New	Smear not done	1	PTB No smear	New				Died	PALAPYE SUB DISTRICT	9/14/2016	POSITIVE	0	3	died	No success	1	Pulmonary TB	1	0-4 years	1	1
2017	Female	0	9/4/2017		9/4/2017	2HRZE/4HRE	NEW	Pulmonary TB	NULL	NULL			COMPLETED	Community based										NULL			3/23/2017 12:00	POSITIVE	1	1	success	Success	1	Pulmonary TB	1	0-4 years	1	1
2013	Male	0	10/11/2013	Newly registered	7/15/2013	2HRZE/4HRE	NEW	Pulmonary		1/15/2014	180	6	COMPLETED		0 to 04	Y	New	Smear not done	1	PTB No smear	New				Completed	SOUTH EAST		NULL	1	1	success	Success	1	Pulmonary TB	1	0-4 years	3	1
2008	Male	0	4/3/2008	Newly registered	4/3/2008	2HRZE/4HR (New Children <30kg)	NEW	Pulmonary		1/15/2009	282	9.4	COMPLETED OR CURED		0 to 04	Y	New	Smear not done	1	PTB No smear	New				Completed	MAHALAPYE		NULL	1	1	success	Success	1	Pulmonary TB	1	0-4 years	3	1
2009	Male	0	2/24/2009	Newly registered	2/23/2009	2HRZE/4HR (New Children <30kg)	NEW	Pulmonary		8/28/2009	185	6.17	COMPLETED OR CURED		0 to 04	Y	New	Smear not done	1	PTB No smear	New				Completed	KGALAGADI SOUTH	5/12/2008	NEGATIVE	1	1	success	Success	1	Pulmonary TB	1	0-4 years	3	1
2010	Male	0	9/24/2010	Newly registered	9/24/2010	2HRZE/4HR (New Children <30kg)	NEW	Pulmonary		3/28/2011	184	6.13	COMPLETED OR CURED		0 to 04	Y	New	Smear not done	1	PTB No smear	New				Completed	GANTSI		NULL	1	1	success	Success	1	Pulmonary TB	1	0-4 years	3	1
2010	Male	0	5/5/2010	Newly registered	4/29/2010	2HRZE/4HR (New Children <30kg)	NEW	Extrapulmonary	Lymph Nodes	10/30/2010	181	6.03	COMPLETED OR CURED		0 to 04	Y	New	Smear not done	1	EPTB	New				Completed	TONOTA	4/6/2010	NEGATIVE	1	1	success	Success	2	Extrapulmonary TB	1	0-4 years	3	1
2012	Female	0	3/1/2012	Newly registered	1/9/2012	2HRZE/4HR (New Children <30kg)	NEW	Extrapulmonary	Miliary	7/10/2012	181	6.03	COMPLETED	Community Based	0 to 04	Y	New	Smear not done	1	EPTB	New				Completed	MAHALAPYE	1/6/2012	NEGATIVE	1	1	success	Success	2	Extrapulmonary TB	1	0-4 years	2	1
2009	Male	0	4/3/2009	Transferred in	2/5/2009	2HRZE/4HR (New Children <30kg)	NEW	Pulmonary		8/19/2009	194	6.47	COMPLETED OR CURED		0 to 04	Y	New	Smear not done	1	PTB No smear	New				Not Evaluated	KWENENG EAST		NEGATIVE	1	1	success	Success	1	Pulmonary TB	1	0-4 years	3	1
2014	Female	0	7/2/2014	Newly registered	2/7/2014	2HRZE/4HRE	NEW	Pulmonary		3/15/2015	398	13.27	COMPLETED	Community Based	0 to 04	Y	New	Smear not done	1	PTB No smear	New				Completed	GOODHOPE	6/2/2014	NEGATIVE	1	1	success	Success	1	Pulmonary TB	1	0-4 years	2	1
2009	Male	0	9/8/2009	Newly registered	9/3/2009	2HRZE/4HR (New Children <30kg)	NEW	Pulmonary		3/10/2010	187	6.23	COMPLETED OR CURED		0 to 04	Y	New	Smear not done	1	PTB No smear	New				Completed	GANTSI		POSITIVE	1	1	success	Success	1	Pulmonary TB	1	0-4 years	1	1
2010	Female	0	10/14/2010	Newly registered	9/18/2010	2HRZE/4HR (New Children <30kg)	NEW	Pulmonary		3/20/2011	182	6.07	COMPLETED OR CURED		0 to 04	Y	New	Smear not done	1	PTB No smear	New				Completed	NGAMILAND		POSITIVE	1	1	success	Success	1	Pulmonary TB	1	0-4 years	1	1
2009	Male	0	10/27/2009	Newly registered	10/22/2009	2HRZE/4HR (New Children <30kg)	NEW	Pulmonary		4/27/2010	185	6.17	COMPLETED OR CURED		0 to 04	Y	New	Smear not done	1	PTB No smear	New				Completed	KWENENG EAST	2/12/2010	POSITIVE	1	1	success	Success	1	Pulmonary TB	1	0-4 years	1	1
2014	Male	0	9/16/2014	Newly registered	9/16/2014	2HRZE/4HRE	NEW	Pulmonary		3/16/2015	180	6	COMPLETED	Community Based	0 to 04	Y	New	Smear -	1	PTB Smear-	New				Completed	MAHALAPYE	9/11/2014	NEGATIVE	1	1	success	Success	1	Pulmonary TB	1	0-4 years	2	1
2016	Male	0	6/19/2016	Newly registered	6/15/2016	2HRZE/4HRE	NEW	Extrapulmonary	Lymph Nodes	12/18/2016			COMPLETED		0 to 04	Y	New	Smear not done	1	EPTB	New				Completed	OKAVANGO	9/1/2016	POSITIVE	1	1	success	Success	2	Extrapulmonary TB	1	0-4 years	3	1
2008	Male	0	10/2/2008	Newly registered	9/19/2008	2HRZE/4HR (New Children <30kg)	NEW	Pulmonary		4/6/2009	197	6.57	COMPLETED OR CURED		0 to 04	Y	New	Smear not done	1	PTB No smear	New				Completed	KWENENG WEST		NULL	1	1	success	Success	1	Pulmonary TB	1	0-4 years	3	1
2014	Female	0	6/21/2014	Newly registered	5/30/2014	2HRZE/4HRE	NEW	Pulmonary		11/8/2014	158	5.27	COMPLETED		0 to 04	Y	New	Smear -	1	PTB Smear-	New				Completed	KWENENG EAST	5/29/2014	POSITIVE	1	1	success	Success	1	Pulmonary TB	1	0-4 years	3	1
2010	Female	0	5/28/2010	Newly registered	5/28/2010	2HRZE/4HR (New Children <30kg)	NEW	Extrapulmonary	Other Sites	5/28/2010	0	0	DIED		0 to 04	Y	New	Smear not done	1	EPTB	New				Died	NGAMILAND		NULL	0	3	died	No success	2	Extrapulmonary TB	1	0-4 years	2	1
2016	Male	0	11/17/2016	Newly registered	11/7/2016	2HRZE/4HRE	NEW	Pulmonary		5/8/2017			COMPLETED	Community Based	0 to 04	Y	New	Smear -	1	PTB Smear-	New				Completed	GOODHOPE	12/16/2015	NEGATIVE	1	1	success	Success	1	Pulmonary TB	1	0-4 years	2	1
2008	Male	0	10/8/2008	Newly registered	10/8/2008	2HRZE/4HR (New Children <30kg)	NEW	Pulmonary		3/20/2009	162	5.4	COMPLETED OR CURED		0 to 04	Y	New	Smear not done	1	PTB No smear	New				Completed	MAHALAPYE	10/10/2008	NEGATIVE	1	1	success	Success	1	Pulmonary TB	1	0-4 years	2	1
2013	Female	0	2/23/2013	Newly registered	1/24/2013	2HRZE/4HRE	NEW	Pulmonary		7/24/2013	180	6	COMPLETED	Community Based	0 to 04	Y	New	Smear -	1	PTB Smear-	New				Completed	FRANCISTOWN	1/1/2013	POSITIVE	1	1	success	Success	1	Pulmonary TB	1	0-4 years	3	1
2010	Male	0	12/6/2010	Newly registered	11/22/2010	2HRZE/4HR (New Children <30kg)	NEW	Pulmonary		3/15/2011	113	3.77	DEFAULTED	Facility Based	0 to 04	Y	New	Smear not done	1	PTB No smear	New				Defaulted	KWENENG WEST		POSITIVE	0	2	default	No success	1	Pulmonary TB	1	0-4 years	3	1
2015	Male	0	1/27/2016	Newly registered	1/27/2016	2HRZE/4HRE	NEW	Pulmonary		7/14/2016			COMPLETED	Community Based	0 to 04	Y	New	Smear not done	1	PTB No smear	New				Completed	KWENENG WEST		POSITIVE	1	1	success	Success	1	Pulmonary TB	1	0-4 years	3	1
2016	Male	0	6/16/2016	Newly registered	5/18/2016	2HRZE/4HRE	NEW	Pulmonary		11/19/2016			COMPLETED	Community Based	0 to 04	Y	New	Smear not done	1	PTB No smear	New				Completed	GABORONE	1/1/2010	POSITIVE	1	1	success	Success	1	Pulmonary TB	1	0-4 years	3	1
2015	Female	0	6/30/2015	Newly registered	6/29/2015	2HRZE/4HRE	NEW	Pulmonary		1/4/2016	185	6.17	COMPLETED	Community Based	0 to 04	Y	New	Smear -	1	PTB Smear-	New				Completed	GABORONE		NEGATIVE	1	1	success	Success	1	Pulmonary TB	1	0-4 years	3	1
2014	Female	0	2/27/2014	Newly registered	2/28/2014	2HRZES/1HRZE/5HRE (Adults & Children)	RELAPSE	Pulmonary		10/15/2014	225	7.5	COMPLETED		0 to 04	Y	Re-treatment	Smear not done	1	PTB No smear	Relapse				Completed	PALAPYE SUB DISTRICT	6/1/2001	POSITIVE	1	1	success	Success	1	Pulmonary TB	1	0-4 years	1	0
2011	Male	0	2/24/2011	Newly registered	2/24/2011	2HRZES/1HRZE/5HRE (Adults & Children)	RELAPSE	Pulmonary		10/24/2011	240	8	COMPLETED		0 to 04	Y	Re-treatment	Smear not done	1	PTB No smear	Relapse				Completed	MAHALAPYE	2/25/2011	NEGATIVE	1	1	success	Success	1	Pulmonary TB	1	0-4 years	3	0
2013	Male	0	7/18/2013	Newly registered	7/17/2013	2HRZES/1HRZE/5HRE (Adults & Children)	RELAPSE	Pulmonary		1/31/2014	194	6.47	DEFAULTED	Community Based	0 to 04	Y	Re-treatment	Smear not done	1	PTB No smear	Relapse				Defaulted	KGATLENG	1/1/2010	POSITIVE	0	2	default	No success	1	Pulmonary TB	1	0-4 years	1	0
2019	Female	0			12/2/2019	2HRZE/4HRE		Pulmonary TB	NULL	6/30/2020			COMPLETED	Community based													2019-11-23 00:00:00	POSITIVE	1	1	success	Success	1	Pulmonary TB	1	0-4 years	1	0
2018	Male	0	9/14/2018		9/14/2018	2HRZE/4HRE	NEW	ExtraPulmonary TB	Miliary	3/19/2019			CURED	Community based										positive			1/1/2007 12:00	POSITIVE	1	1	success	Success	2	Extrapulmonary TB	1	0-4 years	1	1
2012	Female	0	5/4/2012	Newly registered	4/19/2012	2HRZE/4HRE	NEW	Pulmonary		6/2/2012	43	1.43	DIED		0 to 04	Y	New	Smear not done	1	PTB No smear	New				Died	BOBIRWA		NULL	0	3	died	No success	1	Pulmonary TB	1	0-4 years	3	1
2011	Male	0	3/7/2012	Newly registered	9/5/2011	2HRZE/4HR (New Children <30kg)	NEW	Pulmonary		3/7/2012	182	6.07	COMPLETED OR CURED		0 to 04	Y	New	Smear not done	1	PTB No smear	New				Completed	GABORONE		NULL	1	1	success	Success	1	Pulmonary TB	1	0-4 years	3	1
2008	Female	0	11/3/2008	Moved in	10/5/2008	2HRZE/4HR (New Children <30kg)	NEW	Pulmonary		1/31/2009	116	3.87	DEFAULTED		0 to 04	Y	New	Smear not done	1	PTB No smear	New				Defaulted	KWENENG EAST	9/16/2008	POSITIVE	0	2	default	No success	1	Pulmonary TB	1	0-4 years	1	1
2015	Male	0	9/8/2015	Newly registered	7/30/2015	2HRZE/4HRE	NEW	Pulmonary		3/31/2016	240	8	COMPLETED	Community Based	0 to 04	Y	New	Smear not done	1	PTB No smear	New				Completed	GABORONE		NULL	1	1	success	Success	1	Pulmonary TB	1	0-4 years	3	1
2008	Male	0	6/3/2008	Moved in	5/19/2008	2HRZE/4HR (New Children <30kg)	NEW	Pulmonary		11/20/2008	181	6.03	DEFAULTED		0 to 04	Y	New	Smear not done	1	PTB No smear	New				Defaulted	GANTSI		NULL	0	2	default	No success	1	Pulmonary TB	1	0-4 years	3	1
2009	Male	0	9/3/2009	Newly registered	8/31/2009	2HRZE/4HR (New Children <30kg)	NEW	Extrapulmonary	Lymph Nodes	2/16/2010	166	5.53	COMPLETED OR CURED		0 to 04	Y	New	Smear not done	1	EPTB	New				Completed	GANTSI		NULL	1	1	success	Success	2	Extrapulmonary TB	1	0-4 years	3	1
2010	Male	0	9/28/2010	Newly registered	9/28/2010	2HRZE/4HR (New Children <30kg)	NEW	Pulmonary		3/29/2011	181	6.03	COMPLETED OR CURED		0 to 04	Y	New	Smear not done	1	PTB No smear	New				Completed	KGALAGADI SOUTH	6/29/2010	POSITIVE	1	1	success	Success	1	Pulmonary TB	1	0-4 years	1	1
2008	Male	0	2/28/2008	Newly registered	2/28/2008	2HRZE/4HR (New Children <30kg)	NEW	Pulmonary		9/1/2008	183	6.1	COMPLETED OR CURED		0 to 04	Y	New	Smear not done	1	PTB No smear	New				Completed	SOUTH EAST	1/1/2008	POSITIVE	1	1	success	Success	1	Pulmonary TB	1	0-4 years	3	1
2018	Male	0	2/2/2018		2/2/2018	2HRZE/4HRE	NEW	Pulmonary TB	NULL	7/4/2018			DIED	Facility based										NULL			NULL	NULL	0	3	died	No success	1	Pulmonary TB	1	0-4 years	3	1
2014	Male	0	2/14/2014	Newly registered	2/11/2014	2HRZE/4HRE	NEW	Pulmonary		8/11/2014	180	6	COMPLETED	Community Based	0 to 04	Y	New	Smear -	1	PTB Smear-	New				Completed	TONOTA		NULL	1	1	success	Success	1	Pulmonary TB	1	0-4 years	3	1
2013	Male	0	11/12/2013	Newly registered	9/20/2013	2HRZE/4HRE	NEW	Pulmonary		4/14/2014	204	6.8	COMPLETED		0 to 04	Y	New	Smear not done	1	PTB No smear	New				Completed	SOUTH EAST	1/1/2011	POSITIVE	1	1	success	Success	1	Pulmonary TB	1	0-4 years	3	1
2011	Male	0	11/3/2011	Newly registered	8/3/2011	2HRZE/4HR (New Children <30kg)	NEW	Pulmonary		6/26/2012	323	10.77	COMPLETED		0 to 04	Y	New	Smear -	1	PTB Smear-	New				Completed	NGAMILAND		NULL	1	1	success	Success	1	Pulmonary TB	1	0-4 years	3	1
2019	Female	0			6/20/2019	2HRZE/4HRE		Pulmonary TB	NULL	12/20/2019			COMPLETED	Community based													2019-06-20 00:00:00	NEGATIVE	1	1	success	Success	1	Pulmonary TB	1	0-4 years	3	0
2010	Female	0	3/31/2010	Newly registered	3/31/2010	Other	NEW	Pulmonary		10/2/2010	182	6.07	COMPLETED OR CURED		0 to 04	Y	New	Smear not done	1	PTB No smear	New				Completed	TUTUME		NULL	1	1	success	Success	1	Pulmonary TB	1	0-4 years	3	1
2011	Female	0	1/13/2011	Transferred in	9/24/2010	2HRZE/4HR (New Children <30kg)	NEW	Pulmonary		5/10/2011	226	7.53	COMPLETED OR CURED		0 to 04	Y	New	Smear not done	1	PTB No smear	New				Not Evaluated	MAHALAPYE	7/27/2010	NEGATIVE	1	1	success	Success	1	Pulmonary TB	1	0-4 years	3	1
2009	Male	0	10/20/2009	Newly registered	9/11/2009	2HRZE/4HR (New Children <30kg)	NEW	Extrapulmonary	Other Sites	4/25/2010	224	7.47	COMPLETED OR CURED		0 to 04	Y	New	Smear not done	1	EPTB	New				Completed	KWENENG EAST		NULL	1	1	success	Success	2	Extrapulmonary TB	1	0-4 years	3	1
2017	Male	0	10/9/2017		10/9/2017	NULL	NEW	Pulmonary TB	NULL	4/16/2018			COMPLETED	Community based										NULL			10/1/2017 12:00	POSITIVE	1	1	success	Success	1	Pulmonary TB	1	0-4 years	1	1
2008	Female	0	7/7/2008	Newly registered	6/20/2008	2HRZE/4HR (New Children <30kg)	NEW	Extrapulmonary	Other Sites	12/23/2008	183	6.1	DEFAULTED		0 to 04	Y	New	Smear not done	1	EPTB	New				Defaulted	KWENENG EAST	9/1/2008	NEGATIVE	0	2	default	No success	2	Extrapulmonary TB	1	0-4 years	3	1
2012	Male	0	3/26/2012	Transferred in	1/5/2012	2HRZE/4HR (New Children <30kg)	NEW	Pulmonary		7/19/2012	194	6.47	COMPLETED OR CURED	Community Based	0 to 04	Y	New	Smear not done	1	PTB No smear	New				Not Evaluated	OKAVANGO	1/7/2012	NEGATIVE	1	1	success	Success	1	Pulmonary TB	1	0-4 years	2	1
2016	Female	0	5/31/2016	Newly registered	5/31/2016	2HRZE/4HRE	NEW	Pulmonary		12/8/2016			COMPLETED	Community Based	0 to 04	Y	New	Smear +	1	PTB Smear+	New	Smear results not available	Smear results not available		Completed	MAHALAPYE		POSITIVE	1	1	success	Success	1	Pulmonary TB	1	0-4 years	3	1
2012	Male	0	4/13/2012	Newly registered	3/27/2012	2HRZE/4HRE	NEW	Extrapulmonary	Pericardium	10/8/2012	191	6.37	COMPLETED	Community Based	0 to 04	Y	New	Smear not done	1	EPTB	New				Completed	KWENENG EAST	2/1/2012	POSITIVE	1	1	success	Success	2	Extrapulmonary TB	1	0-4 years	1	1
2014	Male	0	10/11/2014	Newly registered	10/11/2014	2HRZE/4HRE	NEW	Extrapulmonary	Other Sites	4/11/2015	180	6	COMPLETED	Community Based	0 to 04	Y	New	Smear -	1	EPTB	New				Completed	GOODHOPE		POSITIVE	1	1	success	Success	2	Extrapulmonary TB	1	0-4 years	1	1
2009	Female	0	4/6/2009	Newly registered	4/6/2009	2HRZE/4HR (New Children <30kg)	NEW	Pulmonary		10/6/2009	180	6	COMPLETED OR CURED		0 to 04	Y	New	Smear not done	1	PTB No smear	New				Completed	FRANCISTOWN	4/3/2009	NEGATIVE	1	1	success	Success	1	Pulmonary TB	1	0-4 years	3	1
2014	Male	0	10/28/2014	Newly registered	10/15/2014	2HRZE/4HRE	NEW	Pulmonary		4/16/2015	181	6.03	COMPLETED		0 to 04	Y	New	Smear not done	1	PTB No smear	New				Completed	PALAPYE SUB DISTRICT	10/15/2014	POSITIVE	1	1	success	Success	1	Pulmonary TB	1	0-4 years	3	1
2012	Male	0	4/17/2012	Newly registered	4/17/2012	2HRZE/4HR (New Children <30kg)	NEW	Pulmonary		3/21/2013	334	11.13	COMPLETED	Community Based	0 to 04	Y	New	Smear not done	1	PTB No smear	New				Completed	FRANCISTOWN	1/18/2012	NEGATIVE	1	1	success	Success	1	Pulmonary TB	1	0-4 years	3	1
2009	Female	0	3/3/2009	Transferred in	9/19/2008	2HRZE/4HR (New Children <30kg)	NEW	Extrapulmonary	Pleura	3/19/2009	180	6	COMPLETED OR CURED		0 to 04	Y	New	Smear not done	1	EPTB	New				Not Evaluated	GABORONE	2/9/2008	NEGATIVE	1	1	success	Success	2	Extrapulmonary TB	1	0-4 years	3	1
2011	Male	0	5/13/2011	Newly registered	5/13/2011	2HRZE/4HR (New Children <30kg)	NEW	Pulmonary		11/21/2011	188	6.27	COMPLETED OR CURED	Community Based	0 to 04	Y	New	Smear not done	1	PTB No smear	New				Completed	GANTSI		NULL	1	1	success	Success	1	Pulmonary TB	1	0-4 years	3	1
2009	Female	0	8/4/2009	Newly registered	2/25/2009	2HRZE/4HR (New Children <30kg)	NEW	Pulmonary		12/29/2009	304	10.13	COMPLETED OR CURED		0 to 04	Y	New	Smear -	1	PTB Smear-	New				Completed	FRANCISTOWN		NULL	1	1	success	Success	1	Pulmonary TB	1	0-4 years	3	1
2010	Male	0	4/23/2010	Newly registered	3/4/2010	Other	NEW	Pulmonary		9/6/2010	182	6.07	COMPLETED OR CURED		0 to 04	Y	New	Smear -	1	PTB Smear-	New				Completed	TONOTA	7/14/2010	NEGATIVE	1	1	success	Success	1	Pulmonary TB	1	0-4 years	2	1
2013	Female	0	3/11/2012	Newly registered	11/12/2013	2HRZE/4HRE	NEW	Pulmonary		5/17/2014	185	6.17	COMPLETED	Community Based	0 to 04	Y	New	Smear +	1	PTB Smear+	New	Smear results not available	Smear results not available		Completed	SOUTH EAST	1/1/2013	POSITIVE	1	1	success	Success	1	Pulmonary TB	1	0-4 years	1	1
2013	Male	0	11/3/2013	Newly registered	10/21/2013	2HRZE/4HRE	NEW	Pulmonary		4/24/2014	183	6.1	COMPLETED	Community Based	0 to 04	Y	New	Smear not done	1	PTB No smear	New				Completed	KGALAGADI NORTH		NULL	1	1	success	Success	1	Pulmonary TB	1	0-4 years	3	1
2009	Female	0	1/16/2009	Newly registered	12/30/2008	2HRZE/4HR (New Children <30kg)	NEW	Extrapulmonary	Meningitis	8/29/2009	239	7.97	COMPLETED OR CURED		0 to 04	Y	New	Smear not done	1	EPTB	New				Completed	GABORONE		NULL	1	1	success	Success	2	Extrapulmonary TB	1	0-4 years	3	1
2009	Female	0	2/23/2009	Newly registered	2/11/2009	2HRZE/4HR (New Children <30kg)	NEW	Pulmonary		8/17/2009	186	6.2	COMPLETED OR CURED		0 to 04	Y	New	Smear not done	1	PTB No smear	New				Completed	SEROWE ADMINISTRATION AUTHORITY	7/1/2008	POSITIVE	1	1	success	Success	1	Pulmonary TB	1	0-4 years	1	1
2015	Female	0	3/16/2015	Newly registered	3/16/2015	2HRZE/4HRE	NEW	Extrapulmonary	Other Sites	9/1/2015	165	5.5	COMPLETED	Facility Based	0 to 04	Y	New	Smear not done	1	EPTB	New				Completed	KWENENG WEST	3/16/2016	POSITIVE	1	1	success	Success	2	Extrapulmonary TB	1	0-4 years	1	1
2013	Male	0	5/5/2013	Newly registered	5/3/2013	2HRZE/4HRE	NEW	Pulmonary		11/2/2013	179	5.97	COMPLETED	Community Based	0 to 04	Y	New	Smear +	2	PTB Smear+	New	Converted to smear neg	Converted to smear neg		Cured	TUTUME		POSITIVE	1	1	success	Success	1	Pulmonary TB	1	0-4 years	1	1
2019	Male	0			1/14/2019	NULL		Pulmonary TB	NULL	7/11/2019			COMPLETED	Community based													2019-01-14 00:00:00	NEGATIVE	1	1	success	Success	1	Pulmonary TB	1	0-4 years	3	0
2015	Male	0	2/1/2015	Transferred in	1/14/2015	2HRZE/4HRE	NEW	Pulmonary		8/4/2015	200	6.67	COMPLETED	Community Based	0 to 04	Y	New	Smear +	2	PTB Smear+	New				Not Evaluated	MABUTSANE	3/30/2015	NEGATIVE	1	1	success	Success	1	Pulmonary TB	1	0-4 years	2	1
2009	Female	0	5/5/2009	Newly registered	5/5/2009	2HRZE/4HR (New Children <30kg)	NEW	Pulmonary		12/12/2009	217	7.23	COMPLETED OR CURED		0 to 04	Y	New	Smear not done	1	PTB No smear	New				Completed	KWENENG EAST	12/5/2008	NEGATIVE	1	1	success	Success	1	Pulmonary TB	1	0-4 years	3	1
2011	Male	0	1/30/2011	Moved in	6/30/2010	2HRZE/4HR (New Children <30kg)	NEW	Pulmonary		11/30/2010	150	5	COMPLETED OR CURED		0 to 04	Y	New	Smear not done	1	PTB No smear	New				Completed	NGAMILAND		NULL	1	1	success	Success	1	Pulmonary TB	1	0-4 years	3	1
2011	Male	0	5/19/2011	Newly registered	4/15/2011	2HRZE/4HR (New Children <30kg)	NEW	Pulmonary		10/12/2011	177	5.9	COMPLETED OR CURED		0 to 04	Y	New	Smear -	1	PTB Smear-	New				Completed	PALAPYE SUB DISTRICT		NULL	1	1	success	Success	1	Pulmonary TB	1	0-4 years	3	1
2010	Female	0	6/9/2010	Newly registered	6/11/2010	2HRZE/4HR (New Children <30kg)	NEW	Pulmonary		12/12/2010	181	6.03	COMPLETED OR CURED		0 to 04	Y	New	Smear +	2	PTB Smear+	New	Smear results not available	Remaining smear pos		Cured	TUTUME		NULL	1	1	success	Success	1	Pulmonary TB	1	0-4 years	3	1
2014	Male	0	4/28/2014	Transferred in	11/19/2013	2HRZES/1HRZE/5HRE (Adults & Children)	RELAPSE	Extrapulmonary	Other Sites	8/31/2014	282	9.4	COMPLETED	Community Based	0 to 04	Y	Re-treatment	Smear not done	1	EPTB	Relapse				Not Evaluated	CHOBE		POSITIVE	1	1	success	Success	2	Extrapulmonary TB	1	0-4 years	1	0
2012	Female	0	2/25/2012	Newly registered	2/28/2012	2HRZE/4HR (New Children <30kg)	NEW	Pulmonary		8/28/2012	180	6	COMPLETED OR CURED	Community Based	0 to 04	Y	New	Smear not done	1	PTB No smear	New				Completed	OKAVANGO	8/11/2011	NEGATIVE	1	1	success	Success	1	Pulmonary TB	1	0-4 years	2	1
2011	Male	0	4/11/2011	Newly registered	4/5/2011	2HRZE/4HR (New Children <30kg)	NEW	Pulmonary		10/13/2011	188	6.27	COMPLETED OR CURED		0 to 04	Y	New	Smear -	1	PTB Smear-	New				Completed	FRANCISTOWN	5/5/2011	NEGATIVE	1	1	success	Success	1	Pulmonary TB	1	0-4 years	2	1
2014	Male	0	9/10/2014	Newly registered	9/10/2014	2HRZE/4HRE	NEW	Pulmonary		3/22/2015	192	6.4	COMPLETED	Community Based	0 to 04	Y	New	Smear +	1	PTB Smear+	New	Smear results not available	Smear results not available		Completed	OKAVANGO	2/16/2014	NEGATIVE	1	1	success	Success	1	Pulmonary TB	1	0-4 years	2	1
2017	Male	0	5/11/2017		5/11/2017	2HRZE/4HRE	NEW	Pulmonary TB	NULL	NULL			COMPLETED	Community based										NULL			NULL	NULL	1	1	success	Success	1	Pulmonary TB	1	0-4 years	3	1
2013	Male	0	12/15/2013	Newly registered	11/12/2013	2HRZE/4HRE	NEW	Pulmonary		5/11/2014	179	5.97	COMPLETED	Community Based	0 to 04	Y	New	Smear not done	1	PTB No smear	New				Completed	KGATLENG		NEGATIVE	1	1	success	Success	1	Pulmonary TB	1	0-4 years	2	1
2008	Male	0	6/21/2008	Newly registered	6/2/2008	2HRZE/4HR (New Children <30kg)	NEW	Pulmonary		11/8/2008	156	5.2	COMPLETED OR CURED		0 to 04	Y	New	Smear not done	1	PTB No smear	New				Completed	LOBATSE	1/1/2008	POSITIVE	1	1	success	Success	1	Pulmonary TB	1	0-4 years	1	1
2009	Female	0	7/28/2009	Moved in	7/27/2009	Other	NEW	Extrapulmonary	Other Sites	1/28/2010	181	6.03	COMPLETED OR CURED		0 to 04	Y	New	Smear not done	1	EPTB	New				Completed	GOODHOPE		NULL	1	1	success	Success	2	Extrapulmonary TB	1	0-4 years	3	1
2014	Female	0	9/3/2014	Newly registered	9/2/2014	2HRZE/4HRE	NEW	Pulmonary		3/31/2015	209	6.97	COMPLETED	Community Based	0 to 04	Y	New	Smear not done	1	PTB No smear	New				Completed	GOODHOPE		POSITIVE	1	1	success	Success	1	Pulmonary TB	1	0-4 years	1	1
2008	Male	0	12/26/2008	Newly registered	12/22/2008	2HRZE/4HR (New Children <30kg)	NEW	Extrapulmonary	Lymph Nodes	4/30/2009	128	4.27	DEFAULTED		0 to 04	Y	New	Smear not done	1	EPTB	New				Defaulted	GABORONE		NULL	0	2	default	No success	2	Extrapulmonary TB	1	0-4 years	3	1
2013	Female	0	5/28/2013	Newly registered	5/28/2013	2HRZE/4HRE	NEW	Pulmonary		1/29/2014	241	8.029999999999999	COMPLETED	Community Based	0 to 04	Y	New	Smear +	2	PTB Smear+	New	Smear results not available	Smear results not available		Completed	MAHALAPYE	2/2/2013	NEGATIVE	1	1	success	Success	1	Pulmonary TB	1	0-4 years	3	1
2015	Male	0	6/24/2015	Newly registered	5/16/2015	2HRZE/4HRE	NEW	Pulmonary		8/13/2015	87	2.9	DIED	Community Based	0 to 04	Y	New	Smear not done	1	PTB No smear	New				Died	GABORONE	5/15/2015	NEGATIVE	0	3	died	No success	1	Pulmonary TB	1	0-4 years	3	1
2014	Male	0	11/5/2014	Newly registered	11/5/2014	2HRZE/4HRE	NEW	Pulmonary		5/7/2015	182	6.07	COMPLETED		0 to 04	Y	New	Smear not done	1	PTB No smear	New				Completed	KWENENG EAST	1/1/2014	NEGATIVE	1	1	success	Success	1	Pulmonary TB	1	0-4 years	3	1
2012	Male	0	10/23/2012	Newly registered	10/9/2012	2HRZE/4HRE	NEW	Pulmonary		4/12/2013	183	6.1	COMPLETED	Facility Based	0 to 04	Y	New	Smear not done	1	PTB No smear	New				Completed	KGALAGADI NORTH		NULL	1	1	success	Success	1	Pulmonary TB	1	0-4 years	3	1
2012	Male	0	8/24/2012	Newly registered	8/24/2012	2HRZE/4HR (New Children <30kg)	NEW	Pulmonary		2/25/2013	181	6.03	COMPLETED		0 to 04	Y	New	Smear not done	1	PTB No smear	New				Completed	KGALAGADI NORTH	8/27/2012	NEGATIVE	1	1	success	Success	1	Pulmonary TB	1	0-4 years	3	1
2013	Female	0	5/17/2013	Newly registered	3/22/2013	2HRZE/4HRE	NEW	Pulmonary		9/20/2013	178	5.93	COMPLETED	Community Based	0 to 04	Y	New	Smear +	2	PTB Smear+	New	Smear results not available	Converted to smear neg		Completed	TUTUME	3/26/2013	NEGATIVE	1	1	success	Success	1	Pulmonary TB	1	0-4 years	2	1
2015	Male	0	5/13/2015	Newly registered	5/13/2015	2HRZE/4HRE	NEW	Pulmonary		11/13/2015	180	6	COMPLETED	Community Based	0 to 04	Y	New	Smear not done	1	PTB No smear	New				Completed	GABORONE	5/29/2015	POSITIVE	1	1	success	Success	1	Pulmonary TB	1	0-4 years	1	1
2008	Female	0	10/15/2008	Newly registered	8/20/2008	2HRZE/4HR (New Children <30kg)	NEW	Pulmonary		3/18/2009	208	6.93	COMPLETED OR CURED		0 to 04	Y	New	Smear not done	1	PTB No smear	New				Completed	GABORONE	1/24/2008	POSITIVE	1	1	success	Success	1	Pulmonary TB	1	0-4 years	1	1
2018	Female	0	3/21/2018		3/21/2018	2HRZE/4HRE	NEW	Pulmonary TB	NULL	NULL			COMPLETED	Community based										NULL			5/1/2016 12:00	POSITIVE	1	1	success	Success	1	Pulmonary TB	1	0-4 years	1	1
2012	Female	0	3/27/2012	Newly registered	3/3/2012	2HRZE/4HR (New Children <30kg)	NEW	Pulmonary		9/3/2012	180	6	COMPLETED	Community Based	0 to 04	Y	New	Smear not done	1	PTB No smear	New				Completed	GABORONE		NULL	1	1	success	Success	1	Pulmonary TB	1	0-4 years	3	1
2015	Male	0	5/13/2015	Moved in	5/5/2015	2HRZE/4HRE	NEW	Extrapulmonary	Meningitis	3/31/2016	326	10.87	COMPLETED	Facility Based	0 to 04	Y	New	Smear not done	1	EPTB	New				Completed	GABORONE		NEGATIVE	1	1	success	Success	2	Extrapulmonary TB	1	0-4 years	3	1
2014	Male	0	9/5/2014	Newly registered	9/3/2014	2HRZE/4HRE	NEW	Pulmonary		3/16/2015	193	6.43	COMPLETED	Community Based	0 to 04	Y	New	Smear not done	1	PTB No smear	New				Completed	KGATLENG	5/20/2014	NEGATIVE	1	1	success	Success	1	Pulmonary TB	1	0-4 years	2	1
2011	Male	0	1/28/2011	Newly registered	12/17/2010	2HRZE/4HR (New Children <30kg)	NEW	Pulmonary		8/18/2011	241	8.029999999999999	COMPLETED OR CURED	Community Based	0 to 04	Y	New	Smear -	1	PTB Smear-	New				Completed	FRANCISTOWN		NULL	1	1	success	Success	1	Pulmonary TB	1	0-4 years	3	1
2009	Male	0	3/10/2009	Transferred in	1/16/2009	2HRZE/4HR (New Children <30kg)	NEW	Pulmonary		4/1/2009	75	2.5	DEFAULTED		0 to 04	Y	New	Smear not done	1	PTB No smear	New				Not Evaluated	GABORONE	1/14/2009	NEGATIVE	0	2	default	No success	1	Pulmonary TB	1	0-4 years	3	1
2019	Male	0			5/28/2019	2HRZE/4HRE		Pulmonary TB	NULL	12/28/2019			CURED	Community based													2019-03-25 00:00:00	POSITIVE	1	1	success	Success	1	Pulmonary TB	1	0-4 years	1	0
2014	Female	0	9/9/2014	Newly registered	7/24/2014	2HRZE/4HRE	NEW	Pulmonary		1/24/2015	180	6	COMPLETED	Community Based	0 to 04	Y	New	Smear not done	1	PTB No smear	New				Completed	KGALAGADI SOUTH		NEGATIVE	1	1	success	Success	1	Pulmonary TB	1	0-4 years	3	1
2009	Female	0	3/31/2009	Newly registered	2/20/2009	2HRZE/4HR (New Children <30kg)	NEW	Pulmonary		8/20/2009	180	6	COMPLETED OR CURED		0 to 04	Y	New	Smear not done	1	PTB No smear	New				Completed	GABORONE	12/20/2008	POSITIVE	1	1	success	Success	1	Pulmonary TB	1	0-4 years	1	1
2019	Female	0			3/28/2019	2HRZE/4HRE		Pulmonary TB	NULL	10/26/2019			CURED	Community based													2019-03-24 00:00:00	NEGATIVE	1	1	success	Success	1	Pulmonary TB	1	0-4 years	3	0
2017	Female	0	6/9/2017		6/9/2017	2HRZE/4HRE	RELAPSE	Pulmonary TB	NULL	NULL			COMPLETED	Facility based										negative			NULL	NULL	1	1	success	Success	1	Pulmonary TB	1	0-4 years	1	0
2017	Male	0	1/28/2017		1/28/2017	2HRZE/4HRE	NEW	Pulmonary TB	NULL	NULL			COMPLETED	Community based										NULL			3/9/2017 12:00	NEGATIVE	1	1	success	Success	1	Pulmonary TB	1	0-4 years	3	1
2017	Male	0	10/19/2017		10/19/2017	2HRZE/4HRE	NEW	Pulmonary TB	NULL	3/10/2018			COMPLETED	UNKNOWN										NULL			NULL	NULL	1	1	success	Success	1	Pulmonary TB	1	0-4 years	1	1
2019	Female	0			7/30/2019	2HRZE/4HRE		Pulmonary TB	NULL	2/5/2020			CURED	Community based													2019-07-23 00:00:00	POSITIVE	1	1	success	Success	1	Pulmonary TB	1	0-4 years	1	0
2018	Female	0	1/18/2018		1/18/2018	2HRZE/4HRE	NEW	Pulmonary TB	NULL	NULL			CURED	Community based										negative			2/13/2018 12:00	POSITIVE	1	1	success	Success	1	Pulmonary TB	1	0-4 years	1	1
2018	Female	0	9/7/2018		9/7/2018	2HRZE/4HRE	NEW	ExtraPulmonary TB	Pleura	NULL			COMPLETED	Facility based										NULL			9/14/2018 12:00	POSITIVE	1	1	success	Success	2	Extrapulmonary TB	1	0-4 years	1	1
2017	Male	0	3/2/2017		3/2/2017	2HRZE/4HRE	RELAPSE	Pulmonary TB	NULL	NULL			DIED	Facility based										NULL			NULL	NULL	0	3	died	No success	1	Pulmonary TB	1	0-4 years	3	0
2019	Male	0			3/15/2019	2HRZE/4HRE		Pulmonary TB	NULL	9/17/2019			COMPLETED	Community based													2019-03-05 00:00:00	NEGATIVE	1	1	success	Success	1	Pulmonary TB	1	0-4 years	3	0
2017	Female	0	12/18/2017		12/18/2017	2HRZE/4HRE	NEW	Pulmonary TB	NULL	NULL			COMPLETED	Community based										NULL			12/18/2017 12:00	NEGATIVE	1	1	success	Success	1	Pulmonary TB	1	0-4 years	3	1
2017	Female	0	8/29/2017		8/29/2017	2HRZE/4HRE	NEW	Pulmonary TB	NULL	NULL			COMPLETED	Community based										NULL			NULL	NULL	1	1	success	Success	1	Pulmonary TB	1	0-4 years	3	1
2017	Female	0	8/29/2017		8/29/2017	2HRZE/4HRE	NEW	Pulmonary TB	NULL	NULL			COMPLETED	Community based										NULL			NULL	NULL	1	1	success	Success	1	Pulmonary TB	1	0-4 years	3	1
2018	Male	0	6/29/2018		6/29/2018	2HRZE/4HRE	NEW	ExtraPulmonary TB	Other Sites	NULL			COMPLETED	Community based										NULL			1/1/2004 12:00	POSITIVE	1	1	success	Success	2	Extrapulmonary TB	1	0-4 years	3	1
2017	Female	0	5/14/2017		5/14/2017	2HRZE/4HRE	NEW	Pulmonary TB	NULL	NULL			COMPLETED	Facility based										NULL			6/7/2016 12:00	NEGATIVE	1	1	success	Success	1	Pulmonary TB	1	0-4 years	3	1
2017	Female	0	5/15/2017		5/15/2017	2HRZE/4HRE	RELAPSE	Pulmonary TB	NULL	12/19/2017			COMPLETED	Community based										NULL			NULL	NULL	1	1	success	Success	1	Pulmonary TB	1	0-4 years	1	0
2019	Female	0			5/25/2019	2HRZE/4HRE		Pulmonary TB	NULL	12/3/2019			COMPLETED	Community based													2019-04-26 00:00:00	POSITIVE	1	1	success	Success	1	Pulmonary TB	1	0-4 years	1	0
2018	Female	0	1/25/2018		1/25/2018	2HRZE/4HRE	NEW	Pulmonary TB	NULL	NULL			COMPLETED	Facility based										NULL			1/25/2018 12:00	NEGATIVE	1	1	success	Success	1	Pulmonary TB	1	0-4 years	3	1
2018	Female	0	4/5/2018		4/5/2018	2HRZE/4HRE	NEW	Pulmonary TB	NULL	NULL			COMPLETED	Community based										negative			1/1/2005 12:00	POSITIVE	1	1	success	Success	1	Pulmonary TB	1	0-4 years	3	1
2017	Male	0	5/5/2017		5/5/2017	2HRZE/4HRE	NEW	Pulmonary TB	NULL	NULL			DIED	Community based										NULL			NULL	NULL	0	3	died	No success	1	Pulmonary TB	1	0-4 years	1	1
2017	Female	0	8/28/2017		8/28/2017	NULL	NEW	ExtraPulmonary TB	lymph nodes	NULL			COMPLETED	Community based										NULL			8/28/2017 12:00	NEGATIVE	1	1	success	Success	2	Extrapulmonary TB	1	0-4 years	3	1
2019	Female	0			4/23/2019	2HRZE/4HRE		Pulmonary TB	NULL	10/26/2019			COMPLETED	Community based													2019-04-12 00:00:00	NEGATIVE	1	1	success	Success	1	Pulmonary TB	1	0-4 years	3	0
2019	Female	0			6/18/2019	2HRZE/4HRE		Pulmonary TB	NULL	12/20/2019			COMPLETED	Community based													2019-01-28 00:00:00	NEGATIVE	1	1	success	Success	1	Pulmonary TB	1	0-4 years	3	0
2018	Female	0	8/2/2018		8/2/2018	NULL	NEW	ExtraPulmonary TB	Other Sites	NULL			DEFAULTED	Community based										NULL			NULL	NULL	0	2	default	No success	2	Extrapulmonary TB	1	0-4 years	3	1
2018	Female	0	8/23/2018		8/23/2018	2HRZE/4HRE	NEW	Pulmonary TB	NULL	2/25/2019			COMPLETED	Community based										negative			8/23/2018 12:00	NEGATIVE	1	1	success	Success	1	Pulmonary TB	1	0-4 years	3	1
2018	Male	0	8/7/2018		8/7/2018	2HRZE/4HRE	NEW	Pulmonary TB	NULL	NULL			COMPLETED	NULL										NULL			6/20/2018 12:00	POSITIVE	1	1	success	Success	1	Pulmonary TB	1	0-4 years	1	1
2017	Male	0	2/18/2017		2/18/2017	NULL	NEW	ExtraPulmonary TB	Other Sites	NULL			DIED	Community based										NULL			NULL	NULL	0	3	died	No success	2	Extrapulmonary TB	1	0-4 years	3	1
2018	Female	0	10/24/2018		10/24/2018	2HRZES/1HRZE/5HRE (Adults and Children)	NEW	Pulmonary TB	NULL	NULL			COMPLETED	Community based										NULL			4/17/2019 12:00	NEGATIVE	1	1	success	Success	1	Pulmonary TB	1	0-4 years	3	1
2017	Female	0	9/5/2017		9/5/2017	2HRZE/4HRE	NEW	Pulmonary TB	NULL	7/11/2018			DIED	Community based										NULL			2/20/2019 12:00	POSITIVE	0	3	died	No success	1	Pulmonary TB	1	0-4 years	2	1
2017	Female	0	8/15/2017		8/15/2017	NULL	NEW	Pulmonary TB	NULL	NULL			DIED	Facility based										NULL			NULL	POSITIVE	0	3	died	No success	1	Pulmonary TB	1	0-4 years	3	1
2017	Male	0	7/17/2017		7/17/2017	2HRZE/4HRE	RELAPSE	Pulmonary TB	NULL	11/7/2017			CURED	Community based										negative			NULL	NEGATIVE	1	1	success	Success	1	Pulmonary TB	1	0-4 years	3	0
2017	Female	0	7/29/2017		7/29/2017	2HRZE/4HRE	NEW	Pulmonary TB	NULL	NULL			COMPLETED	Community based										NULL			NULL	NULL	1	1	success	Success	1	Pulmonary TB	1	0-4 years	1	1
2018	Female	0	11/9/2018		11/9/2018	2HRZE/4HR (New Children <30kg)	NEW	Pulmonary TB	NULL	NULL			COMPLETED	Community based										NULL			11/29/2018 12:00	NEGATIVE	1	1	success	Success	1	Pulmonary TB	1	0-4 years	3	1
2017	Male	0	7/11/2017		7/11/2017	2HRZE/4HRE	NEW	Pulmonary TB	NULL	NULL			COMPLETED	Community based										negative			6/19/2017 12:00	POSITIVE	1	1	success	Success	1	Pulmonary TB	1	0-4 years	2	1
2018	Male	0	2/10/2018		2/10/2018	2HRZE/4HRE	NEW	Pulmonary TB	lymph nodes	NULL			COMPLETED	Community based										NULL			3/20/2018 12:00	NEGATIVE	1	1	success	Success	1	Pulmonary TB	1	0-4 years	3	1
2017	Female	0	4/21/2017		4/21/2017	2HRZE/4HRE	NEW	ExtraPulmonary TB	lymph nodes	NULL			COMPLETED	Facility based										NULL			NULL	NULL	1	1	success	Success	2	Extrapulmonary TB	1	0-4 years	3	1
2018	Male	0	1/5/2018		1/5/2018	2HRZE/4HRE	NEW	Pulmonary TB	NULL	NULL			COMPLETED	Community based										NULL			11/27/2018 12:00	NEGATIVE	1	1	success	Success	1	Pulmonary TB	1	0-4 years	3	1
2017	Male	0	11/5/2017		11/5/2017	2HRZE/4HRE	NEW	Pulmonary TB	NULL	NULL			COMPLETED	Community based										NULL			NULL	NULL	1	1	success	Success	1	Pulmonary TB	1	0-4 years	1	1
2018	Male	0	6/12/2018		6/12/2018	2HRZE/4HR (New Children <30kg)	NEW	Pulmonary TB	NULL	NULL			COMPLETED	Community based										NULL			9/26/2018 12:00	NEGATIVE	1	1	success	Success	1	Pulmonary TB	1	0-4 years	3	1
2018	Female	0	3/29/2018		3/29/2018	2HRZE/4HRE	NEW	Pulmonary TB	NULL	NULL			COMPLETED	Community based										NULL			3/27/2018 12:00	NEGATIVE	1	1	success	Success	1	Pulmonary TB	1	0-4 years	3	1
2017	Male	0	3/10/2017		3/10/2017	2HRZE/4HR (New Children <30kg)	NEW	Pulmonary TB	NULL	NULL			COMPLETED	Facility based										NULL			9/15/2017 12:00	NEGATIVE	1	1	success	Success	1	Pulmonary TB	1	0-4 years	3	1
2018	Male	0	6/5/2018		6/5/2018	NULL	NEW	Pulmonary TB	NULL	NULL			COMPLETED	Community based										NULL			NULL	NULL	1	1	success	Success	1	Pulmonary TB	1	0-4 years	3	1
2018	Male	0	9/9/2018		9/9/2018	2HRZE/4HR (New Children <30kg)	NEW	Pulmonary TB	NULL	NULL			COMPLETED	Community based										NULL			6/4/2019 12:00	NEGATIVE	1	1	success	Success	1	Pulmonary TB	1	0-4 years	3	1
2019	Male	0			8/8/2019	2HRZE/4HRE		Pulmonary TB	NULL	2/8/2020			COMPLETED	UNKNOWN													2019-08-12 00:00:00	NEGATIVE	1	1	success	Success	1	Pulmonary TB	1	0-4 years	3	0
2018	Male	0	4/12/2018		4/12/2018	NULL	NEW	Pulmonary TB	NULL	NULL			COMPLETED	Community based										NULL			NULL	NULL	1	1	success	Success	1	Pulmonary TB	1	0-4 years	3	1
2018	Male	0	11/1/2018		11/1/2018	NULL	NEW	Pulmonary TB	NULL	NULL			COMPLETED	Community based										NULL			11/1/2018 12:00	NEGATIVE	1	1	success	Success	1	Pulmonary TB	1	0-4 years	3	1
2018	Male	0	11/1/2018		11/1/2018	NULL	NEW	Pulmonary TB	NULL	NULL			COMPLETED	Community based										NULL			11/1/2018 12:00	NEGATIVE	1	1	success	Success	1	Pulmonary TB	1	0-4 years	3	1
2018	Male	0	3/7/2018		3/7/2018	2HRZE/4HR (New Children <30kg)	NEW	Pulmonary TB	NULL	NULL			COMPLETED	Community based										NULL			5/2/2018 12:00	NEGATIVE	1	1	success	Success	1	Pulmonary TB	1	0-4 years	3	1
2018	Male	0	6/23/2018		6/23/2018	2HRZE/4HR (New Children <30kg)	NEW	ExtraPulmonary TB	Other Sites	NULL			COMPLETED	Community based										NULL			3/19/2018 12:00	NEGATIVE	1	1	success	Success	2	Extrapulmonary TB	1	0-4 years	3	1
2019	Female	0			11/19/2019	2HRZE/4HRE		Pulmonary TB	NULL	6/4/2020			COMPLETED	Community based													2019-11-05 00:00:00	NEGATIVE	1	1	success	Success	1	Pulmonary TB	1	0-4 years	3	0
2018	Male	0	11/21/2018		11/21/2018	2HRZE/4HRE	NEW	ExtraPulmonary TB	lymph nodes	NULL			COMPLETED	Community based										NULL			11/22/2018 12:00	NEGATIVE	1	1	success	Success	2	Extrapulmonary TB	1	0-4 years	3	1
2018	Male	0	4/9/2018		4/9/2018	2HRZE/4HRE	NEW	Pulmonary TB	NULL	NULL			COMPLETED	Community based										NULL			6/29/2018 12:00	NEGATIVE	1	1	success	Success	1	Pulmonary TB	1	0-4 years	3	1
2018	Female	0	8/14/2018		8/14/2018	2HRZE/4HRE	NEW	Pulmonary TB	NULL	NULL			DIED	NULL										NULL			8/14/2018 12:00	NEGATIVE	0	3	died	No success	1	Pulmonary TB	1	0-4 years	3	1
2018	Female	0	7/19/2018		7/19/2018	2HRZE/4HRE	NEW	Pulmonary TB	NULL	NULL			COMPLETED	Facility based										NULL			4/1/2018 12:00	NEGATIVE	1	1	success	Success	1	Pulmonary TB	1	0-4 years	3	1
2017	Female	0	5/12/2017		5/12/2017	2HRZE/4HRE	NEW	Pulmonary TB	NULL	NULL			COMPLETED	UNKNOWN										NULL			NULL	NULL	1	1	success	Success	1	Pulmonary TB	1	0-4 years	3	1
2019	Male	0			3/27/2019	2HRZE/4HRE		ExtraPulmonary TB	Other Sites	4/5/2019			DIED	NULL													2019-03-26 00:00:00	NEGATIVE	0	3	died	No success	2	Extrapulmonary TB	1	0-4 years	3	0
2019	Female	0			2/27/2019	2HRZE/4HRE		Pulmonary TB	Other Sites	9/6/2019			COMPLETED	Facility based													NULL	NULL	1	1	success	Success	1	Pulmonary TB	1	0-4 years	3	0
2017	Male	0	7/5/2017		7/5/2017	2HRZE/4HR (New Children <30kg)	NEW	Pulmonary TB	NULL	NULL			COMPLETED	Community based										NULL			NULL	NULL	1	1	success	Success	1	Pulmonary TB	1	0-4 years	3	1
2017	Male	0	4/19/2017		4/19/2017	2HRZE/4HRE	NEW	Pulmonary TB	NULL	NULL			COMPLETED	Community based										NULL			NULL	NULL	1	1	success	Success	1	Pulmonary TB	1	0-4 years	3	1
2019	Female	0			7/25/2019	2HRZE/4HRE		Pulmonary TB	NULL	2/7/2020			CURED	Facility based													2019-07-14 00:00:00	POSITIVE	1	1	success	Success	1	Pulmonary TB	1	0-4 years	1	0
2017	Female	0	11/11/2017		11/11/2017	2HRZE/4HRE	NEW	Pulmonary TB	NULL	NULL			COMPLETED	Facility based										NULL			NULL	NULL	1	1	success	Success	1	Pulmonary TB	1	0-4 years	3	1
2019	Male	0			10/7/2019	2HRZE/4HRE		ExtraPulmonary TB	Pleura	3/25/2020			COMPLETED	Community based													2019-09-21 00:00:00	NEGATIVE	1	1	success	Success	2	Extrapulmonary TB	1	0-4 years	3	0
2019	Female	0			6/21/2019	2HRZE/4HRE		Pulmonary TB	NULL	12/21/2019			COMPLETED	Community based													2019-06-17 00:00:00	POSITIVE	1	1	success	Success	1	Pulmonary TB	1	0-4 years	1	0
2017	Male	0	4/4/2017		4/4/2017	2HRZE/4HR (New Children <30kg)	NEW	Pulmonary TB	NULL	NULL			DIED	Community based										NULL			NULL	NULL	0	3	died	No success	1	Pulmonary TB	1	0-4 years	3	1
2018	Male	0	10/17/2018		10/17/2018	2HRZE/4HRE	NEW	Pulmonary TB	NULL	1/28/2019			COMPLETED	Facility based										NULL			10/12/2018 12:00	POSITIVE	1	1	success	Success	1	Pulmonary TB	1	0-4 years	1	1
2018	Female	0	7/9/2018		7/9/2018	2HRZE/4HRE	NEW	Pulmonary TB	NULL	NULL			COMPLETED	Community based										NULL			6/6/2018 12:00	NEGATIVE	1	1	success	Success	1	Pulmonary TB	1	0-4 years	3	1
2017	Female	0	2/13/2017		2/13/2017	2HRZE/4HRE	NEW	ExtraPulmonary TB	Bones/Joints	NULL			COMPLETED	Facility based										NULL			1/1/2016 12:00	NEGATIVE	1	1	success	Success	2	Extrapulmonary TB	1	0-4 years	3	1
2018	Female	0	10/5/2018		10/5/2018	2HRZE/4HR (New Children <30kg)	NEW	ExtraPulmonary TB	Other Sites	NULL			COMPLETED	Community based										NULL			8/5/2018 12:00	POSITIVE	1	1	success	Success	2	Extrapulmonary TB	1	0-4 years	1	1
2018	Female	0	5/29/2018		5/29/2018	2HRZE/4HR (New Children <30kg)	NEW	Pulmonary TB	NULL	NULL			COMPLETED	Facility based										NULL			6/6/2018 12:00	NEGATIVE	1	1	success	Success	1	Pulmonary TB	1	0-4 years	3	1
2018	Female	0	11/23/2018		11/23/2018	2HRZE/4HR (New Children <30kg)	NEW	Pulmonary TB	NULL	3/12/2019			COMPLETED	Facility based										NULL			4/5/2019 12:00	NEGATIVE	1	1	success	Success	1	Pulmonary TB	1	0-4 years	3	1
2018	Male	0	6/18/2018		6/18/2018	2HRZES/1HRZE/5HRE (Adults and Children)	NEW	Pulmonary TB	NULL	NULL			COMPLETED	Community based										NULL			NULL	NULL	1	1	success	Success	1	Pulmonary TB	1	0-4 years	3	1
2018	Male	0	4/10/2018		4/10/2018	2HRZE/4HRE	NEW	Pulmonary TB	NULL	NULL			COMPLETED	Community based										NULL			2/28/2018 12:00	NEGATIVE	1	1	success	Success	1	Pulmonary TB	1	0-4 years	3	1
2017	Male	0	11/22/2017		11/22/2017	2HRZE/4HRE	NEW	Pulmonary TB	NULL	NULL			COMPLETED	Community based										NULL			NULL	NULL	1	1	success	Success	1	Pulmonary TB	1	0-4 years	3	1
2017	Male	0	2/17/2017		2/17/2017	2HRZE/4HR (New Children <30kg)	NEW	Pulmonary TB	NULL	NULL			COMPLETED	UNKNOWN										NULL			NULL	NULL	1	1	success	Success	1	Pulmonary TB	1	0-4 years	3	1
2017	Female	0	6/1/2017		6/1/2017	2HRZE/4HRE	NEW	Pulmonary TB	NULL	NULL			COMPLETED	Community based										NULL			NULL	NULL	1	1	success	Success	1	Pulmonary TB	1	0-4 years	3	1
2019	Female	0			12/21/2019	2HRZE/4HRE		Pulmonary TB	NULL	5/25/2020			COMPLETED	Community based													2004-04-01 00:00:00	POSITIVE	1	1	success	Success	1	Pulmonary TB	1	0-4 years	1	0
2017	Male	0	9/27/2017		9/27/2017	2HRZE/4HRE	NEW	Pulmonary TB	NULL	NULL			COMPLETED	Community based										NULL			NULL	NULL	1	1	success	Success	1	Pulmonary TB	1	0-4 years	3	1
2018	Male	0	9/28/2018		9/28/2018	2HRZE/4HRE	NEW	Pulmonary TB	NULL	NULL			CURED	Community based										NULL			3/26/2018 12:00	POSITIVE	1	1	success	Success	1	Pulmonary TB	1	0-4 years	2	1
2018	Male	0	10/29/2018		10/29/2018	2HRZE/4HR (New Children <30kg)	NEW	Pulmonary TB	NULL	NULL			COMPLETED	Facility based										NULL			NULL	NULL	1	1	success	Success	1	Pulmonary TB	1	0-4 years	3	1
2019	Female	0			2/27/2019	NULL		Pulmonary TB	NULL	9/3/2019			COMPLETED	Community based													2018-11-29 00:00:00	NEGATIVE	1	1	success	Success	1	Pulmonary TB	1	0-4 years	3	0
2019	Male	0			10/30/2019	2HRZE/4HRE		Pulmonary TB	NULL	6/15/2020			COMPLETED	Facility based													2010-11-01 00:00:00	NEGATIVE	1	1	success	Success	1	Pulmonary TB	1	0-4 years	3	0
2017	Female	0	9/1/2017		9/1/2017	2HRZE/4HRE	NEW	Pulmonary TB	NULL	NULL			COMPLETED	Community based										NULL			NULL	NULL	1	1	success	Success	1	Pulmonary TB	1	0-4 years	3	1
2018	Female	0	10/20/2018		10/20/2018	2HRZE/4HRE	NEW	ExtraPulmonary TB	Other Sites	NULL			COMPLETED	Community based										NULL			5/23/2019 12:00	NEGATIVE	1	1	success	Success	2	Extrapulmonary TB	1	0-4 years	3	1
2017	Male	0	10/4/2017		10/4/2017	2HRZE/4HRE	NEW	Pulmonary TB	NULL	NULL			COMPLETED	Community based										NULL			NULL	NULL	1	1	success	Success	1	Pulmonary TB	1	0-4 years	3	1
2018	Male	0	11/2/2018		11/2/2018	NULL	NEW	Pulmonary TB	NULL	NULL			COMPLETED	NULL										NULL			6/25/2018 12:00	NEGATIVE	1	1	success	Success	1	Pulmonary TB	1	0-4 years	3	1
2019	Male	0			8/1/2019	2HRZE/4HRE		Pulmonary TB	NULL	1/31/2020			COMPLETED	Community based													2019-07-22 00:00:00	NEGATIVE	1	1	success	Success	1	Pulmonary TB	1	0-4 years	3	0
2018	Female	0	8/28/2018		8/28/2018	2HRZE/4HRE	NEW	ExtraPulmonary TB	Other Sites	NULL			DIED	Community based										NULL			8/22/2019 12:00	NEGATIVE	0	3	died	No success	2	Extrapulmonary TB	1	0-4 years	3	1
2017	Male	0	8/2/2017		8/2/2017	2HRZE/4HRE	NEW	Pulmonary TB	NULL	NULL			COMPLETED	Community based										NULL			NULL	NULL	1	1	success	Success	1	Pulmonary TB	1	0-4 years	3	1
2017	Male	0	11/9/2017		11/9/2017	2HRZE/4HRE	NEW	ExtraPulmonary TB	Other Sites	NULL			COMPLETED	Community based										NULL			11/9/2017 12:00	NEGATIVE	1	1	success	Success	2	Extrapulmonary TB	1	0-4 years	3	1
2017	Female	0	8/14/2017		8/14/2017	2HRZE/4HR (New Children <30kg)	NEW	Pulmonary TB	Other Sites	NULL			COMPLETED	Facility based										NULL			NULL	NULL	1	1	success	Success	1	Pulmonary TB	1	0-4 years	1	1
2017	Male	0	4/10/2017		4/10/2017	2HRZE/4HRE	NEW	Pulmonary TB	NULL	NULL			COMPLETED	Community based										NULL			1/31/2017 12:00	POSITIVE	1	1	success	Success	1	Pulmonary TB	1	0-4 years	3	1
2017	Female	0	7/31/2017		7/31/2017	2HRZE/4HR (New Children <30kg)	NEW	Pulmonary TB	NULL	NULL			COMPLETED	Community based										NULL			8/23/2017 12:00	NEGATIVE	1	1	success	Success	1	Pulmonary TB	1	0-4 years	3	1
2017	Female	0	8/25/2017		8/25/2017	2HRZE/4HRE	NEW	Pulmonary TB	NULL	NULL			DIED	Community based										NULL			NULL	NULL	0	3	died	No success	1	Pulmonary TB	1	0-4 years	1	1
2019	Female	0			4/2/2019	2HRZE/4HRE		Pulmonary TB	NULL	6/3/2019			DIED	Community based													2018-08-20 00:00:00	POSITIVE	0	3	died	No success	1	Pulmonary TB	1	0-4 years	1	0
2019	Male	0			9/25/2019	2HRZE/4HRE		ExtraPulmonary TB	NULL	3/26/2020			COMPLETED	Community based													2019-09-23 00:00:00	POSITIVE	1	1	success	Success	2	Extrapulmonary TB	1	0-4 years	1	0
2018	Female	0	3/19/2018		3/19/2018	2HRZE/4HRE	NEW	Pulmonary TB	NULL	NULL			COMPLETED	Facility based										NULL			3/19/2018 12:00	NEGATIVE	1	1	success	Success	1	Pulmonary TB	1	0-4 years	3	1
2017	Female	0	1/25/2017		1/25/2017	2HRZE/4HRE	NEW	Pulmonary TB	NULL	NULL			COMPLETED	Facility based										NULL			NULL	NULL	1	1	success	Success	1	Pulmonary TB	1	0-4 years	3	1
2018	Male	0	10/26/2018		10/26/2018	2HRZE/4HRE	NEW	Pulmonary TB	NULL	NULL			COMPLETED	Facility based										NULL			4/16/2018 12:00	NEGATIVE	1	1	success	Success	1	Pulmonary TB	1	0-4 years	3	1
2017	Male	0	11/9/2017		11/9/2017	2HRZE/4HRE	NEW	Pulmonary TB	NULL	NULL			COMPLETED	Facility based										NULL			NULL	NULL	1	1	success	Success	1	Pulmonary TB	1	0-4 years	3	1
2018	Male	0	9/12/2018		9/12/2018	2HRZE/4HR (New Children <30kg)	NEW	Pulmonary TB	NULL	NULL			COMPLETED	Community based										NULL			10/9/2018 12:00	NEGATIVE	1	1	success	Success	1	Pulmonary TB	1	0-4 years	3	1
2018	Male	0	9/12/2018		9/12/2018	2HRZE/4HRE	NEW	Pulmonary TB	NULL	NULL			COMPLETED	Community based										NULL			NULL	NULL	1	1	success	Success	1	Pulmonary TB	1	0-4 years	3	1
2019	Male	0			2/25/2019	2HRZE/4HR (New Children <30kg)		Pulmonary TB	NULL	9/4/2019			CURED	Facility based													NULL	NULL	1	1	success	Success	1	Pulmonary TB	1	0-4 years	3	0
2019	Male	0			11/27/2019	2HRZE/4HRE		Pulmonary TB	NULL	6/9/2020			COMPLETED	Facility based													2021-08-18 00:00:00	NEGATIVE	1	1	success	Success	1	Pulmonary TB	1	0-4 years	3	0
2019	Male	0			11/14/2019	2HRZE/4HR (New Children <30kg)		ExtraPulmonary TB	Other Sites	7/14/2020			COMPLETED	Community based													NULL	NULL	1	1	success	Success	2	Extrapulmonary TB	1	0-4 years	3	0
2019	Female	0			10/18/2019	2HRZE/4HR (New Children <30kg)		Pulmonary TB	NULL	5/6/2020			COMPLETED	Facility based													2020-09-14 00:00:00	NEGATIVE	1	1	success	Success	1	Pulmonary TB	1	0-4 years	3	0
2018	Male	0	11/20/2018		11/20/2018	2HRZE/4HRE	NEW	Pulmonary TB	NULL	NULL			COMPLETED	Community based										NULL			5/23/2019 12:00	NEGATIVE	1	1	success	Success	1	Pulmonary TB	1	0-4 years	3	1
2017	Male	0	11/18/2017		11/18/2017	2HRZE/4HRE	NEW	Pulmonary TB	NULL	NULL			COMPLETED	Facility based										NULL			NULL	NULL	1	1	success	Success	1	Pulmonary TB	1	0-4 years	3	1
2017	Male	0	11/10/2017		11/10/2017	2HRZE/4HRE	NEW	Pulmonary TB	NULL	NULL			COMPLETED	Community based										NULL			NULL	NULL	1	1	success	Success	1	Pulmonary TB	1	0-4 years	3	1
2017	Female	0	2/28/2017		2/28/2017	2HRZE/4HRE	NEW	Pulmonary TB	NULL	NULL			COMPLETED	UNKNOWN										NULL			NULL	NULL	1	1	success	Success	1	Pulmonary TB	1	0-4 years	3	1
2018	Female	0	3/22/2018		3/22/2018	2HRZE/4HR (New Children <30kg)	NEW	Pulmonary TB	NULL	NULL			COMPLETED	Community based										NULL			10/16/2018 12:00	POSITIVE	1	1	success	Success	1	Pulmonary TB	1	0-4 years	1	1
2017	Male	0	9/28/2017		9/28/2017	2HRZE/4HR (New Children <30kg)	NEW	Pulmonary TB	NULL	NULL			COMPLETED	Community based										NULL			NULL	NULL	1	1	success	Success	1	Pulmonary TB	1	0-4 years	3	1
2019	Male	0			8/25/2019	2HRZE/4HRE		Pulmonary TB	NULL	10/12/2020			DIED	Community based													2019-08-23 00:00:00	NEGATIVE	0	3	died	No success	1	Pulmonary TB	1	0-4 years	3	0
2017	Male	0	12/1/2017		12/1/2017	2HRZE/4HR (New Children <30kg)	NEW	Pulmonary TB	NULL	NULL			COMPLETED	Community based										NULL			7/26/2017 12:00	NEGATIVE	1	1	success	Success	1	Pulmonary TB	1	0-4 years	3	1
2017	Male	0	4/25/2017		4/25/2017	2HRZE/4HRE	NEW	Pulmonary TB	Pulmonary	NULL			COMPLETED	Facility based										NULL			NULL	NULL	1	1	success	Success	1	Pulmonary TB	1	0-4 years	3	1
2017	Female	0	5/9/2017		5/9/2017	2HRZE/4HRE	NEW	Pulmonary TB	NULL	NULL			COMPLETED	Facility based										NULL			5/11/2017 12:00	NEGATIVE	1	1	success	Success	1	Pulmonary TB	1	0-4 years	3	1
2017	Female	0	9/4/2017		9/4/2017	2HRZE/4HRE	NEW	Pulmonary TB	NULL	NULL			DEFAULTED	Community based										NULL			NULL	NULL	0	2	default	No success	1	Pulmonary TB	1	0-4 years	3	1
2017	Female	0	7/13/2017		7/13/2017	2HRZE/4HR (New Children <30kg)	NEW	Pulmonary TB	NULL	NULL			COMPLETED	Community based										NULL			NULL	NULL	1	1	success	Success	1	Pulmonary TB	1	0-4 years	3	1
2019	Female	0			10/14/2019	2HRZE/4HRE		ExtraPulmonary TB	lymph nodes	5/14/2020			COMPLETED	NULL													2019-08-01 00:00:00	NEGATIVE	1	1	success	Success	2	Extrapulmonary TB	1	0-4 years	3	0
2019	Female	0			10/20/2019	2HRZE/4HRE		ExtraPulmonary TB	lymph nodes	5/19/2021			COMPLETED	Facility based													NULL	NULL	1	1	success	Success	2	Extrapulmonary TB	1	0-4 years	3	0
2017	Male	0	10/23/2017		10/23/2017	2HRZE/4HRE	NEW	Pulmonary TB	NULL	NULL			COMPLETED	Community based										NULL			NULL	NULL	1	1	success	Success	1	Pulmonary TB	1	0-4 years	3	1
2018	Male	0	5/25/2018		5/25/2018	2HRZE/4HRE	NEW	ExtraPulmonary TB	NULL	NULL			COMPLETED	Facility based										NULL			NULL	NULL	1	1	success	Success	2	Extrapulmonary TB	1	0-4 years	3	1
2018	Male	0	8/29/2018		8/29/2018	2HRZE/4HR (New Children <30kg)	NULL	ExtraPulmonary TB	lymph nodes	NULL			COMPLETED	Community based										NULL			3/22/2019 12:00	POSITIVE	1	1	success	Success	2	Extrapulmonary TB	1	0-4 years	1	0
2017	Female	0	11/4/2017		11/4/2017	2HRZE/4HRE	NEW	Pulmonary TB	NULL	NULL			COMPLETED	Facility based										NULL			NULL	NULL	1	1	success	Success	1	Pulmonary TB	1	0-4 years	3	1
2017	Male	0	5/31/2017		5/31/2017	2HRZE/4HRE	NEW	Pulmonary TB	NULL	NULL			COMPLETED	UNKNOWN										NULL			NULL	NULL	1	1	success	Success	1	Pulmonary TB	1	0-4 years	3	1
2017	Male	0	4/25/2017		4/25/2017	2HRZE/4HRE	NEW	Pulmonary TB	NULL	NULL			COMPLETED	Community based										NULL			NULL	NULL	1	1	success	Success	1	Pulmonary TB	1	0-4 years	3	1
2018	Male	0	12/18/2018		12/18/2018	2HRZE/4HRE	NEW	Pulmonary TB	NULL	NULL			COMPLETED	Community based										NULL			NULL	NULL	1	1	success	Success	1	Pulmonary TB	1	0-4 years	3	1
2019	Female	0			2/26/2019	2HRZE/4HR (New Children <30kg)		Pulmonary TB	NULL	10/27/2019			COMPLETED	Facility based													2019-02-25 00:00:00	NEGATIVE	1	1	success	Success	1	Pulmonary TB	1	0-4 years	3	0
2018	Female	0	6/13/2018		6/13/2018	2HRZE/4HRE	NEW	Pulmonary TB	NULL	NULL			DIED	Community based										NULL			6/8/2018 12:00	POSITIVE	0	3	died	No success	1	Pulmonary TB	1	0-4 years	1	1
2018	Female	0	9/27/2018		9/27/2018	2HRZE/4HRE	NEW	Pulmonary TB	NULL	NULL			COMPLETED	Community based										NULL			9/27/2018 12:00	NEGATIVE	1	1	success	Success	1	Pulmonary TB	1	0-4 years	3	1
2019	Male	0			3/13/2019	2HRZE/4HR (New Children <30kg)		Pulmonary TB	NULL	9/16/2019			COMPLETED	Facility based													2019-08-20 00:00:00	NEGATIVE	1	1	success	Success	1	Pulmonary TB	1	0-4 years	3	0
2019	Female	0			6/25/2019	2HRZE/10HRE		ExtraPulmonary TB	Meningitis	6/25/2020			COMPLETED	Community based													NULL	NULL	1	1	success	Success	2	Extrapulmonary TB	1	0-4 years	3	0
2018	Female	0	9/4/2018		9/4/2018	2HRZE/4HR (New Children <30kg)	NEW	Pulmonary TB	NULL	NULL			COMPLETED	Community based										NULL			10/15/2018 12:00	POSITIVE	1	1	success	Success	1	Pulmonary TB	1	0-4 years	1	1
2017	Male	0	6/5/2017		6/5/2017	2HRZE/4HRE	NEW	Pulmonary TB	NULL	NULL			COMPLETED	Facility based										NULL			6/5/2017 12:00	NEGATIVE	1	1	success	Success	1	Pulmonary TB	1	0-4 years	3	1
2017	Male	0	10/12/2017		10/12/2017	2HRZE/4HR (New Children <30kg)	NEW	Pulmonary TB	NULL	NULL			COMPLETED	Community based										NULL			11/23/2017 12:00	NEGATIVE	1	1	success	Success	1	Pulmonary TB	1	0-4 years	3	1
2017	Female	0	12/10/2017		12/10/2017	2HRZE/4HR (New Children <30kg)	NEW	Pulmonary TB	NULL	NULL			COMPLETED	Facility based										NULL			NULL	NULL	1	1	success	Success	1	Pulmonary TB	1	0-4 years	3	1
2017	Female	0	6/9/2017		6/9/2017	2HRZE/4HRE	NEW	ExtraPulmonary TB	lymph nodes	NULL			COMPLETED	Community based										NULL			NULL	NULL	1	1	success	Success	2	Extrapulmonary TB	1	0-4 years	3	1
2019	Male	0			7/18/2019	2HRZE/4HRE		Pulmonary TB	NULL	2/19/2020			COMPLETED	Community based													NULL	NULL	1	1	success	Success	1	Pulmonary TB	1	0-4 years	3	0
2010	Female	1	8/25/2010	Newly registered	8/25/2010	2HRZE/4HR (New Children <30kg)	NEW	Pulmonary		2/26/2011	181	6.03	COMPLETED OR CURED		0 to 04	Y	New	Smear not done	1	PTB No smear	New				Completed	BOBIRWA		NEGATIVE	1	1	success	Success	1	Pulmonary TB	1	0-4 years	3	1
2013	Female	1	5/21/2013	Newly registered	5/20/2013	2HRZE/4HRE	NEW	Pulmonary		11/20/2013	180	6	COMPLETED		0 to 04	Y	New	Smear not done	1	PTB No smear	New				Completed	KWENENG EAST	3/1/2012	POSITIVE	1	1	success	Success	1	Pulmonary TB	1	0-4 years	3	1
2014	Male	1	10/27/2014	Transferred in	9/4/2014	2HRZE/4HRE	NEW	Extrapulmonary	Other Sites	6/2/2015	268	8.93	COMPLETED	Community Based	0 to 04	Y	New	Smear not done	1	EPTB	New				Not Evaluated	MAHALAPYE	1/1/2005	POSITIVE	1	1	success	Success	2	Extrapulmonary TB	1	0-4 years	1	1
2014	Female	1	3/13/2014	Newly registered	3/13/2014	2HRZE/4HRE	NEW	Pulmonary		3/20/2014	7	.23	DIED		0 to 04	Y	New	Smear not done	1	PTB No smear	New				Died	KWENENG EAST		NULL	0	3	died	No success	1	Pulmonary TB	1	0-4 years	3	1
2016	Male	1	3/14/2016	Newly registered	3/3/2016	2HRZE/4HRE	NEW	Pulmonary		9/26/2016			COMPLETED	Community Based	0 to 04	Y	New	Smear not done	1	PTB No smear	New				Completed	GABORONE	2/2/2016	POSITIVE	1	1	success	Success	1	Pulmonary TB	1	0-4 years	3	1
2009	Female	1	6/5/2009	Newly registered	3/30/2009	2HRZE/4HR (New Children <30kg)	NEW	Pulmonary		11/12/2009	222	7.4	COMPLETED OR CURED		0 to 04	Y	New	Smear not done	1	PTB No smear	New				Completed	MAHALAPYE	7/11/2008	NEGATIVE	1	1	success	Success	1	Pulmonary TB	1	0-4 years	2	1
2014	Male	1	2/13/2014	Newly registered	2/13/2014	2HRZE/4HRE	NEW	Pulmonary		7/31/2014	168	5.6	COMPLETED	Community Based	0 to 04	Y	New	Smear not done	1	PTB No smear	New				Completed	GANTSI		NEGATIVE	1	1	success	Success	1	Pulmonary TB	1	0-4 years	3	1
2009	Male	1	5/11/2009	Newly registered	4/24/2009	2HRZE/4HR (New Children <30kg)	NEW	Pulmonary		10/9/2009	165	5.5	COMPLETED OR CURED		0 to 04	Y	New	Smear +	2	PTB Smear+	New	Converted to smear neg	Converted to smear neg		Completed	GABORONE		NULL	1	1	success	Success	1	Pulmonary TB	1	0-4 years	3	1
2014	Female	1	2/6/2014	Newly registered	1/17/2014	2HRZE/4HRE	NEW	Pulmonary		5/11/2014	114	3.8	DIED		0 to 04	Y	New	Smear -	1	PTB Smear-	New				Died	KWENENG WEST		NULL	0	3	died	No success	1	Pulmonary TB	1	0-4 years	3	1
2011	Female	1	11/24/2011	Newly registered	11/21/2011	2HRZE/4HR (New Children <30kg)	NEW	Pulmonary		5/28/2012	187	6.23	COMPLETED	Community Based	0 to 04	Y	New	Smear not done	1	PTB No smear	New				Completed	GANTSI	1/27/2012	NEGATIVE	1	1	success	Success	1	Pulmonary TB	1	0-4 years	2	1
2016	Female	1	7/5/2016	Newly registered	5/24/2016	2HRZE/4HRE	NEW	Pulmonary		10/23/2016			COMPLETED	Facility Based	0 to 04	Y	New	Smear not done	1	PTB No smear	New				Completed	GANTSI	12/31/2015	POSITIVE	1	1	success	Success	1	Pulmonary TB	1	0-4 years	3	1
2011	Male	1	12/30/2011	Newly registered	11/18/2011	2HRZE/4HR (New Children <30kg)	NEW	Pulmonary		5/22/2012	184	6.13	COMPLETED		0 to 04	Y	New	Smear not done	1	PTB No smear	New				Completed	FRANCISTOWN		NULL	1	1	success	Success	1	Pulmonary TB	1	0-4 years	3	1
2013	Female	1	4/22/2013	Transferred in	3/8/2013	2HRZE/4HRE	NEW	Pulmonary		8/31/2013	173	5.77	COMPLETED	Community Based	0 to 04	Y	New	Smear -	1	PTB Smear-	New				Not Evaluated	KWENENG EAST		POSITIVE	1	1	success	Success	1	Pulmonary TB	1	0-4 years	1	1
2013	Female	1	2/21/2013	Newly registered	1/7/2013	2HRZE/4HRE	NEW	Pulmonary		7/23/2013	196	6.53	COMPLETED	Community Based	0 to 04	Y	New	Smear not done	1	PTB No smear	New				Completed	GANTSI		NEGATIVE	1	1	success	Success	1	Pulmonary TB	1	0-4 years	2	1
2016	Male	1	11/16/2016	Newly registered	10/4/2016	2HRZE/4HRE	NEW	Pulmonary		4/9/2017			COMPLETED	Community Based	0 to 04	Y	New	Smear not done	1	PTB No smear	New				Completed	GANTSI	8/15/2016	NEGATIVE	1	1	success	Success	1	Pulmonary TB	1	0-4 years	3	1
2011	Female	1	12/28/2011	Newly registered	12/28/2011	2HRZE/4HR (New Children <30kg)	NEW	Pulmonary		7/2/2012	184	6.13	COMPLETED OR CURED		0 to 04	Y	New	Smear not done	1	PTB No smear	New				Completed	KWENENG WEST		NEGATIVE	1	1	success	Success	1	Pulmonary TB	1	0-4 years	3	1
2012	Female	1	11/23/2012	Newly registered	11/23/2012	2HRZE/4HRE	NEW	Pulmonary		5/31/2013	188	6.27	COMPLETED	Community Based	0 to 04	Y	New	Smear not done	1	PTB No smear	New				Completed	KWENENG WEST	2/21/2013	NEGATIVE	1	1	success	Success	1	Pulmonary TB	1	0-4 years	3	1
2009	Female	1	12/22/2009	Newly registered	12/22/2009	Other	NEW	Pulmonary		6/22/2010	180	6	COMPLETED OR CURED		0 to 04	Y	New	Smear not done	1	PTB No smear	New				Completed	MOSHUPA SUB-DISTRICT		NULL	1	1	success	Success	1	Pulmonary TB	1	0-4 years	3	1
2011	Female	1	11/9/2011	Newly registered	11/9/2011	Other	NEW	Pulmonary		12/16/2011	37	1.23	DIED		0 to 04	Y	New	Smear not done	1	PTB No smear	New				Died	NORTH EAST	9/11/2011	NEGATIVE	0	3	died	No success	1	Pulmonary TB	1	0-4 years	3	1
2015	Male	1	12/22/2015	Newly registered	12/22/2015	2HRZE/4HRE	NEW	Pulmonary		6/21/2016	179	5.97	COMPLETED		0 to 04	Y	New	Smear not done	1	PTB No smear	New				Completed	GABORONE	4/4/2016	NEGATIVE	1	1	success	Success	1	Pulmonary TB	1	0-4 years	3	1
2008	Female	1	10/14/2008	Newly registered	10/14/2008	2HRZE/4HR (New Children <30kg)	NEW	Pulmonary		12/12/2008	58	1.93	DEFAULTED		0 to 04	Y	New	Smear not done	1	PTB No smear	New				Defaulted	GANTSI		NULL	0	2	default	No success	1	Pulmonary TB	1	0-4 years	3	1
2009	Female	1	11/14/2009	Newly registered	11/13/2009	2HRZE/4HR (New Children <30kg)	NEW	Pulmonary		5/21/2010	188	6.27	COMPLETED OR CURED		0 to 04	Y	New	Smear +	2	PTB Smear+	New	Converted to smear neg	Converted to smear neg		Cured	SEROWE ADMINISTRATION AUTHORITY		NULL	1	1	success	Success	1	Pulmonary TB	1	0-4 years	3	1
2012	Male	1	12/3/2012	Newly registered	12/3/2012	2HRZE/4HRE	NEW	Pulmonary		6/3/2013	180	6	COMPLETED		0 to 04	Y	New	Smear not done	1	PTB No smear	New				Completed	BOBIRWA	11/19/2012	NEGATIVE	1	1	success	Success	1	Pulmonary TB	1	0-4 years	3	1
2013	Male	1	5/20/2013	Newly registered	4/1/2013	2HRZE/4HRE	NEW	Extrapulmonary	Other Sites	3/1/2014	330	11	COMPLETED	Community Based	0 to 04	Y	New	Smear not done	1	EPTB	New				Completed	KWENENG WEST		NULL	1	1	success	Success	2	Extrapulmonary TB	1	0-4 years	3	1
2013	Male	1	1/28/2013	Moved in	12/27/2012	2HRZE/4HR (New Children <30kg)	NEW	Pulmonary		7/25/2013	208	6.93	COMPLETED	Community Based	0 to 04	Y	New	Smear not done	1	PTB No smear	New				Completed	BOTETI		NULL	1	1	success	Success	1	Pulmonary TB	1	0-4 years	3	1
2008	Male	1	6/4/2008	Newly registered	5/27/2008	2HRZE/4HR (New Children <30kg)	NEW	Pulmonary		12/9/2008	192	6.4	COMPLETED OR CURED		0 to 04	Y	New	Smear -	1	PTB Smear-	New				Completed	MABUTSANE		NULL	1	1	success	Success	1	Pulmonary TB	1	0-4 years	3	1
2015	Female	1	4/20/2015	Newly registered	3/19/2015	2HRZE/4HRE	NEW	Pulmonary		9/18/2015	179	5.97	COMPLETED		0 to 04	Y	New	Smear -	1	PTB Smear-	New				Completed	SOUTH EAST		NULL	1	1	success	Success	1	Pulmonary TB	1	0-4 years	3	1
2014	Female	1	1/27/2014	Moved in	1/27/2014	2HRZE/4HRE	NEW	Pulmonary		7/30/2014	183	6.1	COMPLETED		0 to 04	Y	New	Smear not done	1	PTB No smear	New				Completed	KWENENG EAST	1/11/2013	NEGATIVE	1	1	success	Success	1	Pulmonary TB	1	0-4 years	3	1
2012	Male	1	12/10/2012	Newly registered	11/18/2012	2HRZE/4HRE	NEW	Pulmonary		6/13/2013	205	6.83	COMPLETED	Community Based	0 to 04	Y	New	Smear not done	1	PTB No smear	New				Completed	TONOTA	12/17/2012	NEGATIVE	1	1	success	Success	1	Pulmonary TB	1	0-4 years	2	1
2010	Female	1	10/7/2010	Moved in	4/27/2010	2HRZE/4HR (New Children <30kg)	NEW	Pulmonary		11/8/2010	191	6.37	COMPLETED OR CURED		0 to 04	Y	New	Smear not done	1	PTB No smear	New				Completed	GANTSI		NULL	1	1	success	Success	1	Pulmonary TB	1	0-4 years	3	1
2011	Female	1	4/27/2011	Newly registered	4/22/2011	2HRZE/4HR (New Children <30kg)	NEW	Extrapulmonary	Lymph Nodes	10/22/2011	180	6	COMPLETED OR CURED	Community Based	0 to 04	Y	New	Smear not done	1	EPTB	New				Completed	OKAVANGO		NULL	1	1	success	Success	2	Extrapulmonary TB	1	0-4 years	3	1
2009	Male	1	2/24/2009	Newly registered	2/24/2009	2HRZE/4HR (New Children <30kg)	NEW	Pulmonary		8/31/2009	187	6.23	COMPLETED OR CURED		0 to 04	Y	New	Smear not done	1	PTB No smear	New				Completed	OKAVANGO		NULL	1	1	success	Success	1	Pulmonary TB	1	0-4 years	3	1
2008	Male	1	5/14/2008	Newly registered	5/15/2008	2HRZE/4HR (New Children <30kg)	NEW	Pulmonary		11/17/2008	182	6.07	COMPLETED OR CURED		0 to 04	Y	New	Smear not done	1	PTB No smear	New				Completed	KGALAGADI NORTH		NULL	1	1	success	Success	1	Pulmonary TB	1	0-4 years	3	1
2009	Female	1	3/23/2009	Newly registered	3/15/2009	2HRZE/4HR (New Children <30kg)	NEW	Extrapulmonary	Other Sites	9/18/2009	183	6.1	COMPLETED OR CURED		0 to 04	Y	New	Smear not done	1	EPTB	New				Completed	KWENENG EAST		NULL	1	1	success	Success	2	Extrapulmonary TB	1	0-4 years	3	1
2015	Female	1	1/19/2015	Transferred in	9/9/2015	2HRZE/4HRE	NEW	Pulmonary		4/10/2016	211	7.03	COMPLETED	Community Based	0 to 04	Y	New	Smear -	1	PTB Smear-	New				Not Evaluated	TUTUME	8/19/2015	NEGATIVE	1	1	success	Success	1	Pulmonary TB	1	0-4 years	2	1
2009	Female	1	2/15/2009	Newly registered	1/8/2009	2HRZE/4HR (New Children <30kg)	NEW	Pulmonary		7/13/2009	185	6.17	COMPLETED OR CURED		0 to 04	Y	New	Smear not done	1	PTB No smear	New				Completed	SOUTH EAST		NULL	1	1	success	Success	1	Pulmonary TB	1	0-4 years	3	1
2011	Female	1	10/14/2011	Newly registered	10/10/2011	2HRZE/4HR (New Children <30kg)	NEW	Pulmonary		5/15/2012	215	7.17	COMPLETED OR CURED	Community Based	0 to 04	Y	New	Smear not done	1	PTB No smear	New				Completed	FRANCISTOWN	7/2/2010	NEGATIVE	1	1	success	Success	1	Pulmonary TB	1	0-4 years	2	1
2014	Male	1	1/28/2014	Newly registered	1/29/2014	2HRZE/4HRE	NEW	Extrapulmonary	Other Sites	8/12/2014	193	6.43	COMPLETED	Community Based	0 to 04	Y	New	Smear not done	1	EPTB	New				Completed	KWENENG EAST	2/25/2014	NEGATIVE	1	1	success	Success	2	Extrapulmonary TB	1	0-4 years	3	1
2011	Male	1	3/9/2011	Newly registered	3/9/2011	2HRZE/4HR (New Children <30kg)	NEW	Pulmonary		10/14/2011	215	7.17	COMPLETED OR CURED	Facility Based	0 to 04	Y	New	Smear -	1	PTB Smear-	New				Completed	NGAMILAND	11/20/2010	NEGATIVE	1	1	success	Success	1	Pulmonary TB	1	0-4 years	2	1
2008	Male	1	5/31/2008	Newly registered	5/31/2008	2HRZE/4HR (New Children <30kg)	NEW	Extrapulmonary	Lymph Nodes	12/1/2008	181	6.03	COMPLETED OR CURED		0 to 04	Y	New	Smear not done	1	EPTB	New				Completed	KGALAGADI NORTH		NULL	1	1	success	Success	2	Extrapulmonary TB	1	0-4 years	3	1
2014	Female	1	2/10/2014	Transferred in	10/3/2013	2HRZE/4HRE	NEW	Pulmonary		4/23/2014	200	6.67	COMPLETED	Community Based	0 to 04	Y	New	Smear not done	1	PTB No smear	New				Not Evaluated	GANTSI	3/13/2014	NEGATIVE	1	1	success	Success	1	Pulmonary TB	1	0-4 years	2	1
2012	Female	1	5/3/2012	Newly registered	4/26/2012	2HRZE/4HR (New Children <30kg)	NEW	Pulmonary		10/26/2012	180	6	COMPLETED OR CURED	Community Based	0 to 04	Y	New	Smear not done	1	PTB No smear	New				Completed	OKAVANGO	5/3/2012	NEGATIVE	1	1	success	Success	1	Pulmonary TB	1	0-4 years	2	1
2013	Male	1	3/21/2013	Newly registered	2/21/2013	2HRZE/4HRE	NEW	Pulmonary		8/23/2013	182	6.07	COMPLETED	Facility Based	0 to 04	Y	New	Smear not done	1	PTB No smear	New				Completed	MAHALAPYE		NULL	1	1	success	Success	1	Pulmonary TB	1	0-4 years	2	1
2008	Male	1	7/30/2008	Newly registered	7/29/2008	2HRZE/4HR (New Children <30kg)	NEW	Pulmonary		2/13/2009	194	6.47	COMPLETED OR CURED		0 to 04	Y	New	Smear not done	1	PTB No smear	New				Completed	KWENENG EAST		NULL	1	1	success	Success	1	Pulmonary TB	1	0-4 years	3	1
2009	Female	1	12/28/2009	Newly registered	12/28/2009	2HRZE/4HR (New Children <30kg)	NEW	Pulmonary		7/28/2010	210	7	COMPLETED OR CURED		0 to 04	Y	New	Smear +	2	PTB Smear+	New	Smear results not available	Smear results not available		Completed	FRANCISTOWN	4/21/2008	NEGATIVE	1	1	success	Success	1	Pulmonary TB	1	0-4 years	3	1
2013	Female	1	7/12/2013	Newly registered	7/13/2013	2HRZE/4HRE	NEW	Pulmonary		7/13/2014	360	12	COMPLETED	Facility Based	0 to 04	Y	New	Smear not done	1	PTB No smear	New				Completed	SOUTH EAST	4/24/2013	POSITIVE	1	1	success	Success	1	Pulmonary TB	1	0-4 years	1	1
2009	Female	1	4/23/2009	Transferred in	4/21/2009	2HRZE/4HR (New Children <30kg)	NEW	Pulmonary		11/11/2009	200	6.67	COMPLETED OR CURED		0 to 04	Y	New	Smear not done	1	PTB No smear	New				Not Evaluated	GABORONE	4/18/2009	NEGATIVE	1	1	success	Success	1	Pulmonary TB	1	0-4 years	3	1
2012	Male	1	7/30/2012	Newly registered	6/28/2012	2HRZE/4HRE	NEW	Extrapulmonary	Pleura	12/27/2012	179	5.97	COMPLETED	Community Based	0 to 04	Y	New	Smear not done	1	EPTB	New				Completed	BOBIRWA		NEGATIVE	1	1	success	Success	2	Extrapulmonary TB	1	0-4 years	3	1
2011	Male	1	5/5/2011	Newly registered	5/5/2011	2HRZE/4HR (New Children <30kg)	NEW	Pulmonary		5/6/2011	1	.03	DIED		0 to 04	Y	New	Smear not done	1	PTB No smear	New				Died	GANTSI		POSITIVE	0	3	died	No success	1	Pulmonary TB	1	0-4 years	3	1
2013	Female	1	1/16/2013	Newly registered	1/16/2013	2HRZE/4HRE	NEW	Pulmonary		8/1/2013	195	6.5	COMPLETED		0 to 04	Y	New	Smear not done	1	PTB No smear	New				Completed	NORTH EAST	1/16/2013	NEGATIVE	1	1	success	Success	1	Pulmonary TB	1	0-4 years	3	1
2008	Male	1	1/28/2008	Newly registered	1/28/2008	2HRZE/4HR (New Children <30kg)	NEW	Pulmonary		8/20/2008	202	6.73	COMPLETED OR CURED		0 to 04	Y	New	Smear not done	1	PTB No smear	New				Completed	GABORONE	1/25/2008	NEGATIVE	1	1	success	Success	1	Pulmonary TB	1	0-4 years	3	1
2011	Female	1	10/5/2011	Newly registered	10/25/2011	2HRZE/4HR (New Children <30kg)	NEW	Pulmonary		5/20/2012	205	6.83	COMPLETED OR CURED		0 to 04	Y	New	Smear not done	1	PTB No smear	New				Completed	MAHALAPYE	11/21/2010	NEGATIVE	1	1	success	Success	1	Pulmonary TB	1	0-4 years	3	1
2014	Female	1	9/16/2014	Newly registered	9/10/2014	2HRZE/4HRE	NEW	Pulmonary		3/27/2015	197	6.57	COMPLETED	Facility Based	0 to 04	Y	New	Smear not done	1	PTB No smear	New				Completed	MAHALAPYE		NULL	1	1	success	Success	1	Pulmonary TB	1	0-4 years	2	1
2014	Male	1	8/20/2014	Newly registered	8/16/2014	2HRZE/4HR (New Children <30kg)	NEW	Extrapulmonary	Lymph Nodes	2/23/2015	187	6.23	COMPLETED	Community Based	0 to 04	Y	New	Smear not done	1	EPTB	New				Completed	KGATLENG		NEGATIVE	1	1	success	Success	2	Extrapulmonary TB	1	0-4 years	2	1
2013	Female	1	12/2/2013	Newly registered	12/2/2013	2HRZE/4HRE	NEW	Pulmonary		6/10/2014	188	6.27	COMPLETED	Community Based	0 to 04	Y	New	Smear not done	1	PTB No smear	New				Completed	KGALAGADI SOUTH		NEGATIVE	1	1	success	Success	1	Pulmonary TB	1	0-4 years	3	1
2009	Male	1	1/21/2009	Newly registered	1/21/2009	2HRZE/4HR (New Children <30kg)	NEW	Pulmonary		7/24/2009	183	6.1	COMPLETED OR CURED		0 to 04	Y	New	Smear not done	1	PTB No smear	New				Completed	KGATLENG		NEGATIVE	1	1	success	Success	1	Pulmonary TB	1	0-4 years	3	1
2011	Female	1	1/13/2011	Newly registered	1/11/2011	2HRZE/4HR (New Children <30kg)	NEW	Pulmonary		7/12/2011	181	6.03	COMPLETED OR CURED		0 to 04	Y	New	Smear -	1	PTB Smear-	New				Completed	FRANCISTOWN	1/28/2010	POSITIVE	1	1	success	Success	1	Pulmonary TB	1	0-4 years	1	1
2010	Female	1	1/5/2010	Newly registered	1/5/2010	2HRZE/4HR (New Children <30kg)	NEW	Extrapulmonary	Lymph Nodes	8/6/2010	211	7.03	COMPLETED OR CURED		0 to 04	Y	New	Smear -	1	EPTB	New				Completed	SEROWE ADMINISTRATION AUTHORITY		NEGATIVE	1	1	success	Success	2	Extrapulmonary TB	1	0-4 years	3	1
2011	Female	1	10/5/2011	Newly registered	8/1/2011	2HRZE/4HR (New Children <30kg)	NEW	Pulmonary		3/10/2012	219	7.3	COMPLETED OR CURED	Community Based	0 to 04	Y	New	Smear not done	1	PTB No smear	New				Completed	NGAMILAND	9/18/2011	NEGATIVE	1	1	success	Success	1	Pulmonary TB	1	0-4 years	2	1
2008	Male	1	12/7/2008	Newly registered	12/7/2008	2HRZE/4HR (New Children <30kg)	NEW	Extrapulmonary	Miliary	6/22/2009	195	6.5	COMPLETED OR CURED		0 to 04	Y	New	Smear not done	1	EPTB	New				Completed	NORTH EAST		NULL	1	1	success	Success	2	Extrapulmonary TB	1	0-4 years	3	1
2011	Female	1	4/4/2011	Newly registered	4/5/2011	Other	NEW	Pulmonary		10/19/2011	194	6.47	COMPLETED		0 to 04	Y	New	Smear not done	1	PTB No smear	New				Completed	NORTH EAST	4/10/2011	NEGATIVE	1	1	success	Success	1	Pulmonary TB	1	0-4 years	3	1
2009	Male	1	11/3/2009	Newly registered	11/4/2009	2HRZE/4HR (New Children <30kg)	NEW	Pulmonary		7/30/2010	266	8.869999999999999	COMPLETED OR CURED		0 to 04	Y	New	Smear not done	1	PTB No smear	New				Completed	KWENENG EAST		NULL	1	1	success	Success	1	Pulmonary TB	1	0-4 years	3	1
2012	Male	1	5/3/2012	Newly registered	5/11/2011	2HRZE/4HR (New Children <30kg)	NEW	Pulmonary		11/13/2011	182	6.07	COMPLETED	Community Based	0 to 04	Y	New	Smear not done	1	PTB No smear	New				Completed	OKAVANGO		NEGATIVE	1	1	success	Success	1	Pulmonary TB	1	0-4 years	2	1
2016	Male	1	4/21/2016	Newly registered	4/19/2016	2HRZE/4HRE	NEW	Pulmonary		4/23/2016			DEFAULTED		0 to 04	Y	New	Smear not done	1	PTB No smear	New				Defaulted	FRANCISTOWN	6/20/2016	NEGATIVE	0	2	default	No success	1	Pulmonary TB	1	0-4 years	3	1
2008	Male	1	9/19/2008	Newly registered	9/12/2008	2HRZE/4HR (New Children <30kg)	NEW	Pulmonary		3/12/2009	180	6	COMPLETED OR CURED		0 to 04	Y	New	Smear not done	1	PTB No smear	New				Completed	MAHALAPYE		NULL	1	1	success	Success	1	Pulmonary TB	1	0-4 years	3	1
2014	Female	1	8/26/2014	Newly registered	8/26/2014	2HRZE/4HRE	NEW	Pulmonary		4/20/2015	234	7.8	COMPLETED	Community Based	0 to 04	Y	New	Smear not done	1	PTB No smear	New				Completed	SOUTH EAST		NEGATIVE	1	1	success	Success	1	Pulmonary TB	1	0-4 years	3	1
2013	Female	1	10/9/2013	Newly registered	9/30/2013	2HRZE/4HR (New Children <30kg)	NEW	Pulmonary		3/30/2014	180	6	COMPLETED		0 to 04	Y	New	Smear not done	1	PTB No smear	New				Completed	KWENENG EAST		NEGATIVE	1	1	success	Success	1	Pulmonary TB	1	0-4 years	3	1
2011	Female	1	3/26/2011	Newly registered	1/21/2011	Other	NEW	Pulmonary		8/8/2011	197	6.57	COMPLETED		0 to 04	Y	New	Smear not done	1	PTB No smear	New				Completed	NORTH EAST	7/11/2011	NEGATIVE	1	1	success	Success	1	Pulmonary TB	1	0-4 years	3	1
2013	Male	1	6/24/2013	Newly registered	6/24/2013	2HRZE/4HR (New Children <30kg)	NEW	Pulmonary		12/21/2013	177	5.9	COMPLETED	Community Based	0 to 04	Y	New	Smear not done	1	PTB No smear	New				Completed	TUTUME	6/5/2013	NEGATIVE	1	1	success	Success	1	Pulmonary TB	1	0-4 years	3	1
2014	Female	1	8/12/2014	Newly registered	5/16/2014	2HRZE/4HRE	NEW	Pulmonary		11/30/2014	194	6.47	DEFAULTED	Facility Based	0 to 04	Y	New	Smear -	1	PTB Smear-	New				Defaulted	SEROWE ADMINISTRATION AUTHORITY		NEGATIVE	0	2	default	No success	1	Pulmonary TB	1	0-4 years	3	1
2012	Female	1	10/3/2012	Newly registered	9/3/2012	2HRZE/4HRE	NEW	Pulmonary		3/2/2013	179	5.97	COMPLETED	Community Based	0 to 04	Y	New	Smear +	1	PTB Smear+	New	Smear results not available	Smear results not available		Completed	FRANCISTOWN		NULL	1	1	success	Success	1	Pulmonary TB	1	0-4 years	3	1
2013	Male	1	12/6/2013	Newly registered	12/26/2013	2HRZE/4HRE	NEW	Pulmonary		7/6/2014	190	6.33	COMPLETED	Facility Based	0 to 04	Y	New	Smear +	1	PTB Smear+	New	Smear results not available	Smear results not available		Completed	SOUTH EAST		NULL	1	1	success	Success	1	Pulmonary TB	1	0-4 years	3	1
2014	Male	1	8/14/2014	Newly registered	8/7/2014	2HRZE/4HRE	NEW	Pulmonary		8/14/2014	7	.23	DIED	Facility Based	0 to 04	Y	New	Smear not done	1	PTB No smear	New				Died	GOODHOPE		POSITIVE	0	3	died	No success	1	Pulmonary TB	1	0-4 years	1	1
2014	Female	1	9/12/2014	Newly registered	9/12/2014	2HRZE/4HRE	NEW	Pulmonary		3/12/2015	180	6	COMPLETED	Community Based	0 to 04	Y	New	Smear -	1	PTB Smear-	New				Completed	CHARLESHILL	9/20/2014	NEGATIVE	1	1	success	Success	1	Pulmonary TB	1	0-4 years	2	1
2009	Female	1	10/23/2009	Newly registered	10/9/2009	2HRZE/4HR (New Children <30kg)	NEW	Pulmonary		4/11/2010	182	6.07	COMPLETED OR CURED		0 to 04	Y	New	Smear not done	1	PTB No smear	New				Completed	KWENENG EAST		NEGATIVE	1	1	success	Success	1	Pulmonary TB	1	0-4 years	3	1
2011	Male	1	8/15/2011	Newly registered	8/15/2011	2HRZE/4HR (New Children <30kg)	NEW	Pulmonary		2/4/2012	169	5.63	COMPLETED OR CURED		0 to 04	Y	New	Smear +	2	PTB Smear+	New	Converted to smear neg	Converted to smear neg		Completed	BOBIRWA	9/3/2011	NEGATIVE	1	1	success	Success	1	Pulmonary TB	1	0-4 years	3	1
2008	Female	1	7/7/2008	Newly registered	7/7/2008	2HRZE/4HR (New Children <30kg)	NEW	Pulmonary		1/16/2009	189	6.3	COMPLETED OR CURED		0 to 04	Y	New	Smear not done	1	PTB No smear	New				Completed	TUTUME		NEGATIVE	1	1	success	Success	1	Pulmonary TB	1	0-4 years	3	1
2012	Male	1	11/20/2012	Newly registered	11/20/2012	2HRZE/4HRE	NEW	Extrapulmonary	Lymph Nodes	5/20/2013	180	6	COMPLETED	Facility Based	0 to 04	Y	New	Smear not done	1	EPTB	New				Completed	KWENENG EAST	2/20/2012	NEGATIVE	1	1	success	Success	2	Extrapulmonary TB	1	0-4 years	3	1
2016	Male	1	3/7/2016	Newly registered	3/3/2016	2HRZE/4HRE	NEW	Pulmonary		9/26/2016			COMPLETED	Community Based	0 to 04	Y	New	Smear not done	1	PTB No smear	New				Completed	NORTH EAST		POSITIVE	1	1	success	Success	1	Pulmonary TB	1	0-4 years	2	1
2008	Female	1	5/20/2008	Newly registered	3/18/2008	2HRZE/4HR (New Children <30kg)	NEW	Pulmonary		6/18/2008	90	3	DEFAULTED		0 to 04	Y	New	Smear not done	1	PTB No smear	New				Defaulted	BOBIRWA		NULL	0	2	default	No success	1	Pulmonary TB	1	0-4 years	3	1
2011	Male	1	6/15/2011	Newly registered	6/10/2011	2HRZE/4HR (New Children <30kg)	NEW	Pulmonary		12/13/2011	183	6.1	COMPLETED OR CURED		0 to 04	Y	New	Smear not done	1	PTB No smear	New				Completed	FRANCISTOWN	6/15/2011	NEGATIVE	1	1	success	Success	1	Pulmonary TB	1	0-4 years	3	1
2015	Male	1	3/19/2015	Newly registered	3/19/2015	2HRZE/4HRE	NEW	Pulmonary		8/28/2015	159	5.3	COMPLETED	Community Based	0 to 04	Y	New	Smear not done	1	PTB No smear	New				Completed	GANTSI		NULL	1	1	success	Success	1	Pulmonary TB	1	0-4 years	3	1
2009	Male	1	4/9/2009	Newly registered	4/7/2009	2HRZE/4HR (New Children <30kg)	NEW	Pulmonary		10/30/2009	203	6.77	COMPLETED OR CURED		0 to 04	Y	New	Smear not done	1	PTB No smear	New				Completed	BOTETI	5/6/2009	NEGATIVE	1	1	success	Success	1	Pulmonary TB	1	0-4 years	3	1
2008	Male	1	2/25/2008	Transferred in	2/15/2008	2HRZE/4HR (New Children <30kg)	NEW	Pulmonary		10/15/2008	240	8	COMPLETED OR CURED		0 to 04	Y	New	Smear not done	1	PTB No smear	New				Not Evaluated	MAHALAPYE		NULL	1	1	success	Success	1	Pulmonary TB	1	0-4 years	3	1
2009	Male	1	3/24/2009	Newly registered	3/24/2009	2HRZE/4HR (New Children <30kg)	NEW	Extrapulmonary	Lymph Nodes	5/23/2010	419	13.97	DEFAULTED		0 to 04	Y	New	Smear not done	1	EPTB	New				Defaulted	CHOBE		NULL	0	2	default	No success	2	Extrapulmonary TB	1	0-4 years	3	1
2010	Male	1	12/13/2010	Newly registered	10/22/2010	2HRZE/4HR (New Children <30kg)	NEW	Extrapulmonary	Other Sites	4/26/2011	184	6.13	COMPLETED OR CURED	Facility Based	0 to 04	Y	New	Smear -	1	EPTB	New				Completed	JWANENG	7/5/2010	POSITIVE	1	1	success	Success	2	Extrapulmonary TB	1	0-4 years	1	1
2012	Female	1	4/11/2012	Newly registered	4/11/2012	2HRZE/4HR (New Children <30kg)	NEW	Pulmonary		9/20/2012	159	5.3	COMPLETED	Community Based	0 to 04	Y	New	Smear not done	1	PTB No smear	New				Completed	SOUTH EAST		NEGATIVE	1	1	success	Success	1	Pulmonary TB	1	0-4 years	3	1
2016	Male	1	4/14/2016	Newly registered	4/1/2016	2HRZE/4HRE	NEW	Pulmonary		10/2/2016			COMPLETED	Community Based	0 to 04	Y	New	Smear -	1	PTB Smear-	New				Completed	GANTSI		NULL	1	1	success	Success	1	Pulmonary TB	1	0-4 years	3	1
2011	Male	1	7/29/2011	Transferred in	5/6/2011	2HRZE/4HR (New Children <30kg)	NEW	Pulmonary		11/8/2011	182	6.07	COMPLETED OR CURED		0 to 04	Y	New	Smear not done	1	PTB No smear	New				Not Evaluated	KWENENG EAST		NULL	1	1	success	Success	1	Pulmonary TB	1	0-4 years	3	1
2008	Male	1	12/8/2008	Newly registered	12/2/2008	2HRZE/4HR (New Children <30kg)	NEW	Pulmonary		6/8/2009	186	6.2	COMPLETED OR CURED		0 to 04	Y	New	Smear not done	1	PTB No smear	New				Completed	BOBIRWA		NULL	1	1	success	Success	1	Pulmonary TB	1	0-4 years	3	1
2014	Female	1	5/6/2014	Newly registered	3/3/2014	2HRZE/4HR (New Children <30kg)	NEW	Pulmonary		9/29/2014	206	6.87	COMPLETED	Community Based	0 to 04	Y	New	Smear not done	1	PTB No smear	New				Completed	JWANENG	4/22/2014	NEGATIVE	1	1	success	Success	1	Pulmonary TB	1	0-4 years	2	1
2013	Female	1	3/4/2013	Newly registered	3/4/2013	2HRZE/4HR (New Children <30kg)	NEW	Extrapulmonary	Lymph Nodes	9/6/2013	182	6.07	COMPLETED	Community Based	0 to 04	Y	New	Smear not done	1	EPTB	New				Completed	MOSHUPA SUB-DISTRICT		NULL	1	1	success	Success	2	Extrapulmonary TB	1	0-4 years	3	1
2016	Male	1	11/13/2016	Newly registered	11/4/2016	2HRZE/4HR (New Children <30kg)	NEW	Pulmonary		7/24/2017			COMPLETED		0 to 04	Y	New	Smear not done	1	PTB No smear	New				Completed	FRANCISTOWN	9/8/2016	NEGATIVE	1	1	success	Success	1	Pulmonary TB	1	0-4 years	3	1
2013	Male	1	2/21/2013	Newly registered	2/21/2013	2HRZE/4HRE	NEW	Pulmonary		9/6/2013	195	6.5	COMPLETED	Community Based	0 to 04	Y	New	Smear not done	1	PTB No smear	New				Completed	GABORONE	2/14/2013	NEGATIVE	1	1	success	Success	1	Pulmonary TB	1	0-4 years	3	1
2014	Male	1	7/30/2014	Newly registered	7/30/2014	2HRZE/4HR (New Children <30kg)	NEW	Pulmonary		3/2/2015	212	7.07	COMPLETED	Community Based	0 to 04	Y	New	Smear not done	1	PTB No smear	New				Completed	KGATLENG	10/9/2014	NEGATIVE	1	1	success	Success	1	Pulmonary TB	1	0-4 years	2	1
2012	Male	1	9/5/2012	Moved in	9/30/2012	2HRZE/4HR (New Children <30kg)	NEW	Pulmonary		2/28/2013	148	4.93	COMPLETED	Community Based	0 to 04	Y	New	Smear -	1	PTB Smear-	New				Completed	MAHALAPYE	1/1/2011	POSITIVE	1	1	success	Success	1	Pulmonary TB	1	0-4 years	1	1
2012	Female	1	4/24/2012	Moved in	4/13/2012	2HRZE/4HR (New Children <30kg)	NEW	Pulmonary		10/14/2012	181	6.03	COMPLETED	Community Based	0 to 04	Y	New	Smear not done	1	PTB No smear	New				Completed	GANTSI	10/8/2010	NEGATIVE	1	1	success	Success	1	Pulmonary TB	1	0-4 years	2	1
2009	Female	1	12/2/2009	Newly registered	10/20/2009	2HRZE/4HR (New Children <30kg)	NEW	Pulmonary		12/31/2009	71	2.37	DEFAULTED		0 to 04	Y	New	Smear not done	1	PTB No smear	New				Defaulted	BOTETI		NULL	0	2	default	No success	1	Pulmonary TB	1	0-4 years	3	1
2009	Female	1	8/28/2009	Newly registered	8/28/2009	2HRZE/4HR (New Children <30kg)	NEW	Pulmonary		3/22/2010	204	6.8	COMPLETED OR CURED		0 to 04	Y	New	Smear not done	1	PTB No smear	New				Completed	GANTSI	8/21/2009	NEGATIVE	1	1	success	Success	1	Pulmonary TB	1	0-4 years	2	1
2009	Male	1	5/13/2009	Newly registered	3/27/2009	2HRZE/4HR (New Children <30kg)	NEW	Pulmonary		10/2/2009	185	6.17	COMPLETED OR CURED		0 to 04	Y	New	Smear -	1	PTB Smear-	New				Completed	GABORONE	2/17/2009	NEGATIVE	1	1	success	Success	1	Pulmonary TB	1	0-4 years	3	1
2009	Female	1	9/21/2009	Newly registered	9/22/2009	2HRZE/4HR (New Children <30kg)	NEW	Extrapulmonary	Other Sites	5/13/2010	231	7.7	COMPLETED OR CURED		0 to 04	Y	New	Smear not done	1	EPTB	New				Completed	SEROWE ADMINISTRATION AUTHORITY		NULL	1	1	success	Success	2	Extrapulmonary TB	1	0-4 years	3	1
2009	Female	1	3/26/2009	Newly registered	3/26/2009	2HRZE/4HR (New Children <30kg)	NEW	Pulmonary		9/26/2009	180	6	COMPLETED OR CURED		0 to 04	Y	New	Smear not done	1	PTB No smear	New				Completed	CHOBE		NULL	1	1	success	Success	1	Pulmonary TB	1	0-4 years	3	1
2009	Female	1	11/24/2009	Newly registered	11/24/2009	2HRZE/4HR (New Children <30kg)	NEW	Pulmonary		6/15/2010	201	6.7	COMPLETED OR CURED		0 to 04	Y	New	Smear not done	1	PTB No smear	New				Completed	GANTSI	11/23/2009	NEGATIVE	1	1	success	Success	1	Pulmonary TB	1	0-4 years	2	1
2012	Female	1	5/31/2012	Newly registered	5/15/2012	2HRZE/4HR (New Children <30kg)	NEW	Pulmonary		11/23/2012	188	6.27	COMPLETED	Community Based	0 to 04	Y	New	Smear +	2	PTB Smear+	New	Smear results not available	Smear results not available		Completed	FRANCISTOWN	6/22/2011	NEGATIVE	1	1	success	Success	1	Pulmonary TB	1	0-4 years	3	1
2009	Male	1	3/23/2009	Newly registered	3/18/2009	2HRZE/4HR (New Children <30kg)	NEW	Pulmonary		9/16/2009	178	5.93	COMPLETED OR CURED		0 to 04	Y	New	Smear not done	1	PTB No smear	New				Completed	SEROWE ADMINISTRATION AUTHORITY		NULL	1	1	success	Success	1	Pulmonary TB	1	0-4 years	3	1
2009	Female	1	5/19/2009	Newly registered	5/19/2009	2HRZE/4HR (New Children <30kg)	NEW	Pulmonary		11/30/2009	191	6.37	COMPLETED OR CURED		0 to 04	Y	New	Smear not done	1	PTB No smear	New				Completed	KWENENG EAST		NULL	1	1	success	Success	1	Pulmonary TB	1	0-4 years	3	1
2016	Male	1	1/20/2016	Newly registered	11/20/2016	2HRZE/4HRE	NEW	Pulmonary		5/21/2017			COMPLETED		0 to 04	Y	New	Smear not done	1	PTB No smear	New				Completed	OKAVANGO	4/3/2012	POSITIVE	1	1	success	Success	1	Pulmonary TB	1	0-4 years	3	1
2010	Female	1	3/29/2010	Newly registered	3/29/2010	2HRZE/4HR (New Children <30kg)	NEW	Pulmonary		1/12/2011	283	9.43	COMPLETED OR CURED		0 to 04	Y	New	Smear -	1	PTB Smear-	New				Completed	SOUTH EAST		NULL	1	1	success	Success	1	Pulmonary TB	1	0-4 years	3	1
2009	Female	1	12/16/2009	Newly registered	12/15/2009	2HRZE/4HR (New Children <30kg)	NEW	Pulmonary		6/18/2010	183	6.1	COMPLETED OR CURED		0 to 04	Y	New	Smear not done	1	PTB No smear	New				Completed	KWENENG EAST		NULL	1	1	success	Success	1	Pulmonary TB	1	0-4 years	3	1
2013	Male	1	12/11/2013	Newly registered	12/4/2013	2HRZE/4HRE	NEW	Pulmonary		6/28/2014	204	6.8	COMPLETED	Community Based	0 to 04	Y	New	Smear not done	1	PTB No smear	New				Completed	GANTSI		NULL	1	1	success	Success	1	Pulmonary TB	1	0-4 years	3	1
2010	Male	1	11/18/2010	Newly registered	11/2/2010	2HRZE/4HR (New Children <30kg)	NEW	Pulmonary		5/2/2011	180	6	COMPLETED OR CURED		0 to 04	Y	New	Smear -	1	PTB Smear-	New				Completed	BOBIRWA	6/26/2009	POSITIVE	1	1	success	Success	1	Pulmonary TB	1	0-4 years	1	1
2008	Female	1	4/3/2008	Transferred in	5/1/2008	2HRZE/4HR (New Children <30kg)	NEW	Pulmonary		12/30/2008	239	7.97	COMPLETED OR CURED		0 to 04	Y	New	Smear not done	1	PTB No smear	New				Not Evaluated	MOSHUPA SUB-DISTRICT	4/22/2008	NEGATIVE	1	1	success	Success	1	Pulmonary TB	1	0-4 years	3	1
2011	Female	1	3/31/2011	Moved in	3/2/2011	2HRZE/4HR (New Children <30kg)	NEW	Pulmonary		9/7/2011	185	6.17	COMPLETED OR CURED		0 to 04	Y	New	Smear not done	1	PTB No smear	New				Completed	GANTSI		NULL	1	1	success	Success	1	Pulmonary TB	1	0-4 years	3	1
2012	Male	1	5/1/2012	Newly registered	5/1/2012	2HRZE/4HR (New Children <30kg)	NEW	Pulmonary		11/28/2012	207	6.9	COMPLETED		0 to 04	Y	New	Smear not done	1	PTB No smear	New				Completed	SOUTH EAST	5/22/2012	NEGATIVE	1	1	success	Success	1	Pulmonary TB	1	0-4 years	3	1
2013	Male	1	2/2/2013	Newly registered	9/12/2013	2HRZE/4HR (New Children <30kg)	NEW	Pulmonary		11/18/2013	66	2.2	DIED		0 to 04	Y	New	Smear not done	1	PTB No smear	New				Died	MOSHUPA SUB-DISTRICT		NULL	0	3	died	No success	1	Pulmonary TB	1	0-4 years	3	1
2014	Male	1	5/2/2014	Newly registered	5/2/2014	2HRZE/4HRE	NEW	Pulmonary		11/14/2014	192	6.4	COMPLETED		0 to 04	Y	New	Smear +	1	PTB Smear+	New	Smear results not available	Smear results not available		Completed	KWENENG WEST		NEGATIVE	1	1	success	Success	1	Pulmonary TB	1	0-4 years	3	1
2015	Female	1	3/16/2015	Newly registered	2/27/2015	2HRZE/4HRE	NEW	Extrapulmonary	Other Sites	7/31/2015	154	5.13	COMPLETED	Community Based	0 to 04	Y	New	Smear not done	1	EPTB	New				Completed	GABORONE		NULL	1	1	success	Success	2	Extrapulmonary TB	1	0-4 years	3	1
2016	Male	1	10/18/2016	Newly registered	10/18/2016	2HRZE/4HRE	NEW	Pulmonary		4/18/2017			COMPLETED		0 to 04	Y	New	Smear not done	1	PTB No smear	New				Completed	SEROWE ADMINISTRATION AUTHORITY		NULL	1	1	success	Success	1	Pulmonary TB	1	0-4 years	3	1
2015	Female	1	11/18/2015	Newly registered	10/15/2015	2HRZE/4HRE	NEW	Pulmonary		6/12/2016	237	7.9	COMPLETED	Community Based	0 to 04	Y	New	Smear not done	1	PTB No smear	New				Completed	BOBIRWA	3/9/2016	NEGATIVE	1	1	success	Success	1	Pulmonary TB	1	0-4 years	3	1
2012	Female	1	2/18/2012	Newly registered	2/18/2012	2HRZE/4HR (New Children <30kg)	NEW	Pulmonary		8/29/2012	191	6.37	COMPLETED	Community Based	0 to 04	Y	New	Smear not done	1	PTB No smear	New				Completed	GANTSI		NEGATIVE	1	1	success	Success	1	Pulmonary TB	1	0-4 years	2	1
2012	Female	1	2/23/2012	Newly registered	2/22/2012	2HRZE/4HR (New Children <30kg)	NEW	Pulmonary		8/22/2012	180	6	COMPLETED	Facility Based	0 to 04	Y	New	Smear not done	1	PTB No smear	New				Completed	OKAVANGO	12/19/2011	NEGATIVE	1	1	success	Success	1	Pulmonary TB	1	0-4 years	2	1
2012	Female	1	10/18/2012	Newly registered	10/18/2012	2HRZE/4HRE	NEW	Pulmonary		4/30/2013	192	6.4	COMPLETED	Community Based	0 to 04	Y	New	Smear not done	1	PTB No smear	New				Completed	KWENENG WEST	1/27/2012	NEGATIVE	1	1	success	Success	1	Pulmonary TB	1	0-4 years	3	1
2015	Male	1	1/5/2016	Newly registered	12/4/2015	2HRZE/4HR (New Children <30kg)	NEW	Pulmonary		6/12/2016	188	6.27	COMPLETED	Community Based	0 to 04	Y	New	Smear not done	1	PTB No smear	New				Completed	SEROWE ADMINISTRATION AUTHORITY		NEGATIVE	1	1	success	Success	1	Pulmonary TB	1	0-4 years	3	1
2013	Male	1	11/15/2013	Newly registered	11/15/2013	2HRZE/4HRE	NEW	Pulmonary		5/14/2014	179	5.97	DEFAULTED	Facility Based	0 to 04	Y	New	Smear -	1	PTB Smear-	New				Defaulted	CHARLESHILL	11/13/2013	NEGATIVE	0	2	default	No success	1	Pulmonary TB	1	0-4 years	2	1
2013	Male	1	8/7/2013	Newly registered	7/16/2013	2HRZE/4HR (New Children <30kg)	NEW	Pulmonary		2/1/2014	195	6.5	COMPLETED	Facility Based	0 to 04	Y	New	Smear not done	1	PTB No smear	New				Completed	OKAVANGO		POSITIVE	1	1	success	Success	1	Pulmonary TB	1	0-4 years	1	1
2013	Female	1	7/19/2013	Newly registered	7/19/2013	2HRZE/4HRE	NEW	Pulmonary		1/23/2014	184	6.13	CURED	Community Based	0 to 04	Y	New	Smear not done	1	PTB No smear	New				Completed	SELEBI PHIKWE	7/19/2013	NEGATIVE	1	1	success	Success	1	Pulmonary TB	1	0-4 years	2	1
2011	Female	1	4/29/2011	Moved in	4/29/2011	2HRZE/4HR (New Children <30kg)	NEW	Pulmonary		4/30/2011	1	.03	DEFAULTED		0 to 04	Y	New	Smear not done	1	PTB No smear	New				Defaulted	CHOBE	5/29/2011	POSITIVE	0	2	default	No success	1	Pulmonary TB	1	0-4 years	3	1
2012	Male	1	4/17/2012	Newly registered	3/17/2012	2HRZE/4HR (New Children <30kg)	NEW	Pulmonary		10/18/2012	211	7.03	COMPLETED	Community Based	0 to 04	Y	New	Smear not done	1	PTB No smear	New				Completed	FRANCISTOWN	4/17/2012	NEGATIVE	1	1	success	Success	1	Pulmonary TB	1	0-4 years	3	1
2014	Male	1	6/24/2014	Newly registered	6/19/2014	2HRZE/4HRE	NEW	Pulmonary		8/29/2014	70	2.33	DEFAULTED	Community Based	0 to 04	Y	New	Smear not done	1	PTB No smear	New				Defaulted	KWENENG EAST		NULL	0	2	default	No success	1	Pulmonary TB	1	0-4 years	3	1
2012	Male	1	2/29/2012	Newly registered	2/28/2012	2HRZE/4HR (New Children <30kg)	NEW	Extrapulmonary	Lymph Nodes	2/29/2012	1	.03	CURED	Community Based	0 to 04	Y	New	Smear not done	1	EPTB	New				Moved	OKAVANGO	1/1/2011	NEGATIVE	1	1	success	Success	2	Extrapulmonary TB	1	0-4 years	2	1
2012	Female	1	3/26/2012	Newly registered	3/12/2012	2HRZE/4HR (New Children <30kg)	NEW	Pulmonary		10/4/2012	202	6.73	COMPLETED	Community Based	0 to 04	Y	New	Smear not done	1	PTB No smear	New				Completed	KANYE (SOUTHERN)		NULL	1	1	success	Success	1	Pulmonary TB	1	0-4 years	3	1
2012	Female	1	6/1/2012	Newly registered	5/31/2012	2HRZE/4HRE	NEW	Extrapulmonary	Lymph Nodes	11/30/2012	180	6	COMPLETED		0 to 04	Y	New	Smear not done	1	EPTB	New				Completed	NGAMILAND	5/18/2012	NEGATIVE	1	1	success	Success	2	Extrapulmonary TB	1	0-4 years	2	1
2009	Female	1	2/10/2009	Newly registered	12/4/2008	2HRZE/4HR (New Children <30kg)	NEW	Pulmonary		6/11/2009	187	6.23	COMPLETED OR CURED		0 to 04	Y	New	Smear not done	1	PTB No smear	New				Completed	KWENENG EAST	3/5/2008	NEGATIVE	1	1	success	Success	1	Pulmonary TB	1	0-4 years	3	1
2011	Male	1	8/5/2011	Newly registered	8/5/2011	2HRZE/4HR (New Children <30kg)	NEW	Pulmonary		2/21/2012	196	6.53	COMPLETED OR CURED		0 to 04	Y	New	Smear not done	1	PTB No smear	New				Completed	KGALAGADI NORTH	7/16/2011	NEGATIVE	1	1	success	Success	1	Pulmonary TB	1	0-4 years	3	1
2011	Male	1	4/30/2011	Newly registered	4/1/2011	Other	NEW	Extrapulmonary	Pericardium	11/9/2011	218	7.27	COMPLETED OR CURED	Community Based	0 to 04	Y	New	Smear not done	1	EPTB	New				Completed	KANYE (SOUTHERN)	2/1/2011	NEGATIVE	1	1	success	Success	2	Extrapulmonary TB	1	0-4 years	3	1
2015	Female	1	4/30/2015	Newly registered	3/30/2015	2HRZE/4HRE	NEW	Extrapulmonary	Lymph Nodes	10/4/2015	184	6.13	COMPLETED	Community Based	0 to 04	Y	New	Smear not done	1	EPTB	New				Completed	NGAMILAND		NULL	1	1	success	Success	2	Extrapulmonary TB	1	0-4 years	3	1
2014	Male	1	1/29/2014	Newly registered	11/28/2013	2HRZE/4HRE	NEW	Pulmonary		5/28/2014	180	6	COMPLETED		0 to 04	Y	New	Smear not done	1	PTB No smear	New				Completed	SOUTH EAST		NEGATIVE	1	1	success	Success	1	Pulmonary TB	1	0-4 years	3	1
2015	Male	1	11/12/2015	Newly registered	11/30/2015	2HRZE/4HR (New Children <30kg)	NEW	Extrapulmonary	Miliary	5/11/2016	161	5.37	COMPLETED	Community Based	0 to 04	Y	New	Smear not done	1	EPTB	New				Completed	MABUTSANE		NULL	1	1	success	Success	2	Extrapulmonary TB	1	0-4 years	3	1
2009	Male	1	10/8/2009	Newly registered	9/15/2009	2HRZE/4HR (New Children <30kg)	NEW	Pulmonary		9/15/2009	0	0	FAILED		0 to 04	Y	New	Smear +	1	PTB Smear+	New	Smear results not available	Smear results not available		Failed	NORTH EAST		NULL	0	4	failed	No success	1	Pulmonary TB	1	0-4 years	3	1
2009	Male	1	12/17/2009	Newly registered	11/25/2009	2HRZE/4HR (New Children <30kg)	NEW	Extrapulmonary	Lymph Nodes	6/9/2010	194	6.47	COMPLETED OR CURED		0 to 04	Y	New	Smear not done	1	EPTB	New				Completed	FRANCISTOWN		NEGATIVE	1	1	success	Success	2	Extrapulmonary TB	1	0-4 years	3	1
2012	Male	1	4/18/2012	Newly registered	4/17/2012	2HRZE/4HR (New Children <30kg)	NEW	Extrapulmonary	Other Sites	1/28/2013	281	9.369999999999999	COMPLETED	Community Based	0 to 04	Y	New	Smear not done	1	EPTB	New				Completed	GABORONE	3/19/2012	NEGATIVE	1	1	success	Success	2	Extrapulmonary TB	1	0-4 years	3	1
2009	Male	1	11/12/2009	Newly registered	11/12/2009	2HRZE/4HR (New Children <30kg)	NEW	Pulmonary		7/13/2010	241	8.029999999999999	COMPLETED OR CURED		0 to 04	Y	New	Smear not done	1	PTB No smear	New				Completed	KWENENG WEST	1/1/2009	NEGATIVE	1	1	success	Success	1	Pulmonary TB	1	0-4 years	3	1
2009	Female	1	4/4/2009	Newly registered	4/21/2009	2HRZE/4HR (New Children <30kg)	NEW	Pulmonary		10/25/2009	184	6.13	COMPLETED OR CURED		0 to 04	Y	New	Smear not done	1	PTB No smear	New				Completed	MOSHUPA SUB-DISTRICT		NULL	1	1	success	Success	1	Pulmonary TB	1	0-4 years	3	1
2009	Male	1	3/18/2009	Newly registered	1/16/2009	2HRZE/4HR (New Children <30kg)	NEW	Extrapulmonary	Other Sites	7/18/2009	182	6.07	DIED		0 to 04	Y	New	Smear not done	1	EPTB	New				Died	GABORONE	2/11/2009	POSITIVE	0	3	died	No success	2	Extrapulmonary TB	1	0-4 years	3	1
2010	Male	1	1/29/2010	Newly registered	1/29/2010	2HRZE/4HR (New Children <30kg)	NEW	Pulmonary		8/16/2010	197	6.57	COMPLETED OR CURED		0 to 04	Y	New	Smear not done	1	PTB No smear	New				Completed	KWENENG EAST		NULL	1	1	success	Success	1	Pulmonary TB	1	0-4 years	3	1
2009	Female	1	4/15/2009	Newly registered	4/7/2009	2HRZE/4HR (New Children <30kg)	NEW	Pulmonary		10/12/2009	185	6.17	COMPLETED OR CURED		0 to 04	Y	New	Smear not done	1	PTB No smear	New				Completed	KWENENG EAST		NULL	1	1	success	Success	1	Pulmonary TB	1	0-4 years	3	1
2012	Female	1	4/26/2012	Newly registered	4/26/2012	2HRZE/4HRE	NEW	Pulmonary		12/26/2012	240	8	COMPLETED	Facility Based	0 to 04	Y	New	Smear not done	1	PTB No smear	New				Completed	BOBIRWA	3/19/2012	POSITIVE	1	1	success	Success	1	Pulmonary TB	1	0-4 years	1	1
2014	Male	1	5/2/2014	Newly registered	5/2/2014	2HRZE/4HRE	NEW	Pulmonary		11/5/2014	183	6.1	COMPLETED	Community Based	0 to 04	Y	New	Smear not done	1	PTB No smear	New				Completed	KGATLENG		NEGATIVE	1	1	success	Success	1	Pulmonary TB	1	0-4 years	2	1
2008	Female	1	2/25/2008	Newly registered	2/25/2008	2HRZE/4HR (New Children <30kg)	NEW	Pulmonary		8/27/2008	182	6.07	COMPLETED OR CURED		0 to 04	Y	New	Smear not done	1	PTB No smear	New				Completed	KWENENG WEST	2/20/2008	NEGATIVE	1	1	success	Success	1	Pulmonary TB	1	0-4 years	3	1
2011	Female	1	3/7/2011	Newly registered	1/10/2011	2HRZE/4HR (New Children <30kg)	NEW	Pulmonary		8/12/2011	212	7.07	COMPLETED OR CURED	Community Based	0 to 04	Y	New	Smear not done	1	PTB No smear	New				Completed	KGALAGADI SOUTH	2/10/2011	NEGATIVE	1	1	success	Success	1	Pulmonary TB	1	0-4 years	3	1
2012	Female	1	10/16/2012	Moved in	9/25/2012	2HRZE/4HRE	NEW	Extrapulmonary	Lymph Nodes	4/28/2013	213	7.1	COMPLETED	Community Based	0 to 04	Y	New	Smear not done	1	EPTB	New				Completed	NORTH EAST	9/24/2012	POSITIVE	1	1	success	Success	2	Extrapulmonary TB	1	0-4 years	1	1
2016	Male	1	9/14/2016	Newly registered	9/28/2016	2HRZE/4HRE	NEW	Pulmonary		3/2/2017			COMPLETED	Community Based	0 to 04	Y	New	Smear +	1	PTB Smear+	New	Smear results not available	Smear results not available		Completed	GANTSI		NEGATIVE	1	1	success	Success	1	Pulmonary TB	1	0-4 years	2	1
2013	Male	1	8/28/2013	Newly registered	8/28/2013	2HRZE/4HRE	NEW	Pulmonary		3/6/2014	188	6.27	COMPLETED	Community Based	0 to 04	Y	New	Smear -	1	PTB Smear-	New				Transferred Out	BOTETI	8/28/2013	POSITIVE	1	1	success	Success	1	Pulmonary TB	1	0-4 years	1	1
2016	Male	1	3/16/2016	Newly registered	3/16/2016	2HRZE/4HRE	NEW	Pulmonary		9/19/2016			COMPLETED		0 to 04	Y	New	Smear not done	1	PTB No smear	New				Completed	OKAVANGO	4/12/2016	POSITIVE	1	1	success	Success	1	Pulmonary TB	1	0-4 years	3	1
2009	Male	1	1/9/2009	Newly registered	9/9/2009	2HRZE/4HR (New Children <30kg)	NEW	Pulmonary		4/19/2010	220	7.33	COMPLETED OR CURED		0 to 04	Y	New	Smear not done	1	PTB No smear	New				Completed	KWENENG EAST		NULL	1	1	success	Success	1	Pulmonary TB	1	0-4 years	3	1
2015	Male	1	7/22/2015	Newly registered	6/23/2015	2HRZE/4HRE	NEW	Pulmonary		1/24/2016	211	7.03	COMPLETED	Community Based	0 to 04	Y	New	Smear not done	1	PTB No smear	New				Completed	GANTSI	6/23/2015	NEGATIVE	1	1	success	Success	1	Pulmonary TB	1	0-4 years	2	1
2013	Male	1	9/6/2013	Newly registered	7/2/2013	2HRZE/4HRE	NEW	Pulmonary		1/2/2014	180	6	COMPLETED	Community Based	0 to 04	Y	New	Smear not done	1	PTB No smear	New				Completed	KWENENG EAST	6/22/2013	NEGATIVE	1	1	success	Success	1	Pulmonary TB	1	0-4 years	3	1
2016	Female	1	2/19/2016	Newly registered	2/19/2016	2HRZE/4HRE	NEW	Pulmonary		8/22/2016			COMPLETED	Community Based	0 to 04	Y	New	Smear +	1	PTB Smear+	New	Smear results not available	Smear results not available		Completed	BOTETI	8/23/2016	POSITIVE	1	1	success	Success	1	Pulmonary TB	1	0-4 years	3	1
2010	Female	1	3/5/2010	Newly registered	3/5/2010	2HRZE/4HR (New Children <30kg)	NEW	Pulmonary		9/8/2010	183	6.1	COMPLETED OR CURED	Community Based	0 to 04	Y	New	Smear not done	1	PTB No smear	New				Completed	OKAVANGO		NEGATIVE	1	1	success	Success	1	Pulmonary TB	1	0-4 years	2	1
2008	Female	1	3/10/2008	Transferred in	3/10/2008	2HRZE/4HR (New Children <30kg)	NEW	Pulmonary		5/26/2008	76	2.53	COMPLETED OR CURED		0 to 04	Y	New	Smear not done	1	PTB No smear	New				Not Evaluated	LOBATSE	5/12/2008	NEGATIVE	1	1	success	Success	1	Pulmonary TB	1	0-4 years	3	1
2013	Male	1	1/14/2013	Newly registered	12/20/2012	2HRZE/4HRE	NEW	Pulmonary		2/2/2013	42	1.4	DIED	Community Based	0 to 04	Y	New	Smear not done	1	PTB No smear	New				Died	SOUTH EAST	12/1/2012	NEGATIVE	0	3	died	No success	1	Pulmonary TB	1	0-4 years	3	1
2015	Female	1	1/10/2015	Transferred in	11/18/2014	2HRZE/4HRE	NEW	Pulmonary		5/27/2015	189	6.3	COMPLETED	Community Based	0 to 04	Y	New	Smear -	1	PTB Smear-	New				Not Evaluated	KGATLENG		NULL	1	1	success	Success	1	Pulmonary TB	1	0-4 years	3	1
2010	Male	1	1/29/2010	Newly registered	1/27/2010	2HRZE/4HR (New Children <30kg)	NEW	Pulmonary		7/28/2010	181	6.03	COMPLETED OR CURED		0 to 04	Y	New	Smear not done	1	PTB No smear	New				Completed	NGAMILAND		NEGATIVE	1	1	success	Success	1	Pulmonary TB	1	0-4 years	3	1
2008	Female	1	9/1/2008	Newly registered	9/1/2008	2HRZE/4HR (New Children <30kg)	NEW	Pulmonary		2/28/2009	177	5.9	COMPLETED OR CURED		0 to 04	Y	New	Smear not done	1	PTB No smear	New				Completed	SOUTH EAST		NEGATIVE	1	1	success	Success	1	Pulmonary TB	1	0-4 years	3	1
2014	Male	1	8/28/2014	Newly registered	8/26/2014	2HRZE/4HRE	NEW	Pulmonary		3/8/2015	192	6.4	COMPLETED	Facility Based	0 to 04	Y	New	Smear not done	1	PTB No smear	New				Completed	KWENENG EAST		NULL	1	1	success	Success	1	Pulmonary TB	1	0-4 years	3	1
2010	Female	1	2/10/2010	Newly registered	2/10/2010	2HRZE/4HR (New Children <30kg)	NEW	Pulmonary		9/8/2010	208	6.93	COMPLETED OR CURED		0 to 04	Y	New	Smear +	2	PTB Smear+	New	Converted to smear neg	Converted to smear neg		Cured	TONOTA	8/12/2010	NEGATIVE	1	1	success	Success	1	Pulmonary TB	1	0-4 years	2	1
2013	Female	1	7/2/2013	Newly registered	4/12/2013	2HRZE/4HRE	NEW	Pulmonary		10/15/2013	183	6.1	COMPLETED		0 to 04	Y	New	Smear not done	1	PTB No smear	New				Completed	MAHALAPYE		NULL	1	1	success	Success	1	Pulmonary TB	1	0-4 years	2	1
2013	Female	1	1/1/2014	Newly registered	5/14/2013	2HRZE/4HRE	NEW	Pulmonary		4/11/2014	327	10.9	COMPLETED	Facility Based	0 to 04	Y	New	Smear not done	1	PTB No smear	New				Completed	OKAVANGO		NEGATIVE	1	1	success	Success	1	Pulmonary TB	1	0-4 years	2	1
2014	Male	1	4/29/2014	Newly registered	4/29/2014	2HRZE/4HRE	NEW	Extrapulmonary	Other Sites	10/29/2014	180	6	COMPLETED	Community Based	0 to 04	Y	New	Smear -	1	EPTB	New				Completed	GABORONE	8/4/2013	POSITIVE	1	1	success	Success	2	Extrapulmonary TB	1	0-4 years	3	1
2013	Male	1	1/31/2013	Newly registered	1/31/2013	2HRZE/4HR (New Children <30kg)	NEW	Pulmonary		8/28/2013	208	6.93	COMPLETED	Community Based	0 to 04	Y	New	Smear not done	1	PTB No smear	New				Completed	MABUTSANE	1/25/2013	NEGATIVE	1	1	success	Success	1	Pulmonary TB	1	0-4 years	3	1
2010	Male	1	7/15/2010	Newly registered	7/9/2010	2HRZE/4HR (New Children <30kg)	NEW	Extrapulmonary	Other Sites	1/19/2011	190	6.33	COMPLETED OR CURED		0 to 04	Y	New	Smear not done	1	EPTB	New				Completed	KWENENG EAST		NULL	1	1	success	Success	2	Extrapulmonary TB	1	0-4 years	3	1
2009	Male	1	9/14/2009	Moved in	9/2/2009	2HRZE/4HR (New Children <30kg)	NEW	Pulmonary		3/12/2010	190	6.33	COMPLETED OR CURED		0 to 04	Y	New	Smear not done	1	PTB No smear	New				Completed	OKAVANGO	6/18/2009	NEGATIVE	1	1	success	Success	1	Pulmonary TB	1	0-4 years	2	1
2016	Male	1	10/12/2016	Newly registered	9/21/2016	2HRZE/4HRE	NEW	Pulmonary		1/2/2017			DIED		0 to 04	Y	New	Smear not done	1	PTB No smear	New				Died	KWENENG EAST	9/22/2009	POSITIVE	0	3	died	No success	1	Pulmonary TB	1	0-4 years	3	1
2013	Female	1	4/5/2013	Newly registered	3/6/2013	2HRZE/4HRE	NEW	Pulmonary		9/2/2013	176	5.87	COMPLETED	Facility Based	0 to 04	Y	New	Smear -	1	PTB Smear-	New				Completed	GANTSI	5/3/2013	NEGATIVE	1	1	success	Success	1	Pulmonary TB	1	0-4 years	2	1
2013	Female	1	8/23/2013	Newly registered	10/23/2013	2HRZE/4HRE	NEW	Pulmonary		5/14/2014	201	6.7	COMPLETED	Community Based	0 to 04	Y	New	Smear not done	1	PTB No smear	New				Completed	CHARLESHILL	1/20/2014	NEGATIVE	1	1	success	Success	1	Pulmonary TB	1	0-4 years	2	1
2011	Male	1	9/30/2011	Newly registered	9/30/2011	2HRZE/4HR (New Children <30kg)	NEW	Pulmonary		4/2/2012	182	6.07	COMPLETED	Community Based	0 to 04	Y	New	Smear not done	1	PTB No smear	New				Completed	GANTSI	9/30/2011	NEGATIVE	1	1	success	Success	1	Pulmonary TB	1	0-4 years	2	1
2012	Male	1	2/2/2012	Newly registered	2/2/2012	Other	NEW	Pulmonary		8/16/2012	194	6.47	COMPLETED	Community Based	0 to 04	Y	New	Smear not done	1	PTB No smear	New				Completed	FRANCISTOWN	1/16/2012	NEGATIVE	1	1	success	Success	1	Pulmonary TB	1	0-4 years	3	1
2008	Female	1	10/27/2008	Newly registered	10/25/2008	2HRZE/4HR (New Children <30kg)	NEW	Pulmonary		3/31/2009	156	5.2	DEFAULTED		0 to 04	Y	New	Smear not done	1	PTB No smear	New				Defaulted	GANTSI		NULL	0	2	default	No success	1	Pulmonary TB	1	0-4 years	3	1
2009	Male	1	12/10/2009	Newly registered	12/3/2009	2HRZE/4HR (New Children <30kg)	NEW	Pulmonary		6/4/2010	181	6.03	COMPLETED OR CURED		0 to 04	Y	New	Smear not done	1	PTB No smear	New				Completed	KWENENG EAST		NULL	1	1	success	Success	1	Pulmonary TB	1	0-4 years	3	1
2014	Male	1	2/7/2014	Newly registered	2/17/2014	2HRZE/4HRE	NEW	Pulmonary		10/6/2014	229	7.63	COMPLETED	Community Based	0 to 04	Y	New	Smear not done	1	PTB No smear	New				Completed	MAHALAPYE		NULL	1	1	success	Success	1	Pulmonary TB	1	0-4 years	3	1
2013	Male	1	11/14/2013	Newly registered	11/14/2013	2HRZE/4HRE	NEW	Pulmonary		5/13/2014	179	5.97	COMPLETED	Community Based	0 to 04	Y	New	Smear not done	1	PTB No smear	New				Completed	KGALAGADI SOUTH		NEGATIVE	1	1	success	Success	1	Pulmonary TB	1	0-4 years	3	1
2009	Female	1	4/7/2009	Newly registered	4/7/2009	2HRZE/4HR (New Children <30kg)	NEW	Pulmonary		10/7/2009	180	6	COMPLETED OR CURED		0 to 04	Y	New	Smear not done	1	PTB No smear	New				Completed	BOBIRWA		NULL	1	1	success	Success	1	Pulmonary TB	1	0-4 years	3	1
2011	Male	1	3/30/2011	Newly registered	3/30/2011	2HRZE/4HR (New Children <30kg)	NEW	Pulmonary		11/7/2011	217	7.23	COMPLETED	Facility Based	0 to 04	Y	New	Smear not done	1	PTB No smear	New				Completed	GANTSI		NULL	1	1	success	Success	1	Pulmonary TB	1	0-4 years	3	1
2008	Female	1	10/6/2008	Newly registered	10/3/2008	2HRZE/4HR (New Children <30kg)	NEW	Pulmonary		4/21/2009	198	6.6	COMPLETED OR CURED		0 to 04	Y	New	Smear not done	1	PTB No smear	New				Completed	KWENENG WEST		NULL	1	1	success	Success	1	Pulmonary TB	1	0-4 years	3	1
2012	Male	1	7/27/2012	Newly registered	7/27/2012	2HRZE/4HRE	NEW	Pulmonary		1/28/2013	181	6.03	COMPLETED	Community Based	0 to 04	Y	New	Smear -	1	PTB Smear-	New				Completed	KWENENG EAST	5/1/2007	NEGATIVE	1	1	success	Success	1	Pulmonary TB	1	0-4 years	3	1
2014	Male	1	3/26/2014	Newly registered	3/19/2014	2HRZE/4HRE	NEW	Pulmonary		11/25/2014	246	8.199999999999999	COMPLETED	Facility Based	0 to 04	Y	New	Smear not done	1	PTB No smear	New				Completed	KWENENG EAST	7/7/2014	NEGATIVE	1	1	success	Success	1	Pulmonary TB	1	0-4 years	3	1
2009	Female	1	9/7/2009	Newly registered	8/21/2009	2HRZE/4HR (New Children <30kg)	NEW	Extrapulmonary	Lymph Nodes	2/17/2010	176	5.87	COMPLETED OR CURED		0 to 04	Y	New	Smear not done	1	EPTB	New				Completed	KWENENG WEST		NEGATIVE	1	1	success	Success	2	Extrapulmonary TB	1	0-4 years	3	1
2010	Female	1	10/26/2010	Newly registered	10/26/2010	2HRZE/4HR (New Children <30kg)	NEW	Extrapulmonary	Pleura	11/5/2010	9	.3	DIED		0 to 04	Y	New	Smear not done	1	EPTB	New				Died	JWANENG		NULL	0	3	died	No success	2	Extrapulmonary TB	1	0-4 years	3	1
2016	Male	1	7/2/2016	Newly registered	5/30/2016	2HRZE/4HRE	NEW	Extrapulmonary	Pleura	7/30/2016			DEFAULTED	Community Based	0 to 04	Y	New	Smear not done	1	EPTB	New				Defaulted	SEROWE ADMINISTRATION AUTHORITY		NEGATIVE	0	2	default	No success	2	Extrapulmonary TB	1	0-4 years	3	1
2012	Male	1	9/14/2012	Moved in	8/13/2012	2HRZE/4HR (New Children <30kg)	NEW	Pulmonary		2/12/2013	179	5.97	COMPLETED	Community Based	0 to 04	Y	New	Smear not done	1	PTB No smear	New				Completed	OKAVANGO	9/4/2012	NEGATIVE	1	1	success	Success	1	Pulmonary TB	1	0-4 years	2	1
2014	Female	1	3/27/2014	Newly registered	3/27/2014	2HRZE/4HRE	NEW	Pulmonary		12/4/2014	247	8.23	COMPLETED	Community Based	0 to 04	Y	New	Smear not done	1	PTB No smear	New				Completed	GANTSI		NEGATIVE	1	1	success	Success	1	Pulmonary TB	1	0-4 years	2	1
2011	Male	1	11/30/2011	Newly registered	7/21/2011	2HRZES/1HRZE/5HRE (Adults & Children)	RELAPSE	Pulmonary		3/21/2012	240	8	COMPLETED OR CURED		0 to 04	Y	Re-treatment	Smear -	1	PTB Smear-	Relapse				Completed	GABORONE		NULL	1	1	success	Success	1	Pulmonary TB	1	0-4 years	3	0
2011	Female	1	11/7/2011	Newly registered	10/13/2011	2HRZE/4HR (New Children <30kg)	NEW	Extrapulmonary	Pericardium	4/17/2012	184	6.13	COMPLETED OR CURED		0 to 04	Y	New	Smear not done	1	EPTB	New				Completed	PALAPYE SUB DISTRICT		NEGATIVE	1	1	success	Success	2	Extrapulmonary TB	1	0-4 years	3	1
2011	Female	1	4/21/2011	Newly registered	4/22/2011	2HRZE/4HR (New Children <30kg)	NEW	Pulmonary		11/3/2011	191	6.37	COMPLETED		0 to 04	Y	New	Smear not done	1	PTB No smear	New				Completed	MAHALAPYE	4/3/2011	NEGATIVE	1	1	success	Success	1	Pulmonary TB	1	0-4 years	3	1
2014	Male	1	10/14/2014	Newly registered	10/16/2014	2HRZE/4HRE	NEW	Pulmonary		4/13/2015	177	5.9	COMPLETED		0 to 04	Y	New	Smear not done	1	PTB No smear	New				Completed	KWENENG EAST	8/28/2013	NEGATIVE	1	1	success	Success	1	Pulmonary TB	1	0-4 years	3	1
2009	Male	1	12/18/2009	Newly registered	12/16/2009	2HRZE/4HR (New Children <30kg)	NEW	Pulmonary		7/4/2010	198	6.6	COMPLETED OR CURED		0 to 04	Y	New	Smear not done	1	PTB No smear	New				Completed	SOUTH EAST	10/20/2009	NEGATIVE	1	1	success	Success	1	Pulmonary TB	1	0-4 years	3	1
2010	Male	1	10/29/2010	Newly registered	10/19/2010	2HRZE/4HR (New Children <30kg)	NEW	Pulmonary		2/20/2011	121	4.03	DIED		0 to 04	Y	New	Smear -	1	PTB Smear-	New				Died	KWENENG EAST		POSITIVE	0	3	died	No success	1	Pulmonary TB	1	0-4 years	3	1
2011	Female	1	12/7/2011	Newly registered	11/25/2011	2HRZE/4HR (New Children <30kg)	NEW	Pulmonary		7/11/2012	226	7.53	COMPLETED		0 to 04	Y	New	Smear not done	1	PTB No smear	New				Completed	SOUTH EAST		NULL	1	1	success	Success	1	Pulmonary TB	1	0-4 years	3	1
2008	Male	1	4/5/2008	Newly registered	3/26/2008	2HRZE/4HR (New Children <30kg)	NEW	Extrapulmonary	Lymph Nodes	10/15/2008	199	6.63	COMPLETED OR CURED		0 to 04	Y	New	Smear not done	1	EPTB	New				Completed	GABORONE	3/26/2008	POSITIVE	1	1	success	Success	2	Extrapulmonary TB	1	0-4 years	3	1
2009	Male	1	10/29/2009	Newly registered	10/12/2009	Other	NEW	Pulmonary		4/29/2010	197	6.57	COMPLETED OR CURED		0 to 04	Y	New	Smear -	1	PTB Smear-	New				Completed	MOSHUPA SUB-DISTRICT	10/9/2009	POSITIVE	1	1	success	Success	1	Pulmonary TB	1	0-4 years	3	1
2012	Female	1	5/12/2012	Newly registered	12/15/2011	2HRZE/4HR (New Children <30kg)	NEW	Pulmonary		7/7/2012	202	6.73	COMPLETED		0 to 04	Y	New	Smear not done	1	PTB No smear	New				Completed	KANYE (SOUTHERN)	5/20/2012	NEGATIVE	1	1	success	Success	1	Pulmonary TB	1	0-4 years	3	1
2014	Male	1	3/19/2014	Newly registered	3/11/2014	2HRZE/4HRE	NEW	Extrapulmonary	Lymph Nodes	9/18/2014	187	6.23	COMPLETED	Facility Based	0 to 04	Y	New	Smear not done	1	EPTB	New				Completed	GANTSI	9/16/2014	NEGATIVE	1	1	success	Success	2	Extrapulmonary TB	1	0-4 years	2	1
2009	Male	1	7/8/2009	Newly registered	5/5/2009		NEW	Pulmonary		11/5/2009	180	6	COMPLETED OR CURED		0 to 04	Y	New	Smear +	1	PTB Smear+	New	Smear results not available	Smear results not available		Completed	FRANCISTOWN		NULL	1	1	success	Success	1	Pulmonary TB	1	0-4 years	3	1
2013	Male	1	9/16/2013	Newly registered	9/16/2013	2HRZE/4HRE	NEW	Pulmonary		4/6/2014	200	6.67	COMPLETED		0 to 04	Y	New	Smear not done	1	PTB No smear	New				Completed	MAHALAPYE	2/1/2014	NEGATIVE	1	1	success	Success	1	Pulmonary TB	1	0-4 years	2	1
2012	Female	1	3/14/2012	Newly registered	4/18/2012	2HRZE/4HR (New Children <30kg)	NEW	Pulmonary		10/23/2012	185	6.17	COMPLETED	Community Based	0 to 04	Y	New	Smear -	1	PTB Smear-	New				Completed	TONOTA	4/20/2012	NEGATIVE	1	1	success	Success	1	Pulmonary TB	1	0-4 years	2	1
2011	Male	1	3/29/2011	Moved in	2/28/2011	Other	NEW	Extrapulmonary	Other Sites	2/27/2012	357	11.9	COMPLETED		0 to 04	Y	New	Smear not done	1	EPTB	New				Completed	GANTSI	2/28/2011	NEGATIVE	1	1	success	Success	2	Extrapulmonary TB	1	0-4 years	2	1
2008	Female	1	12/8/2008	Moved in	11/19/2008	2HRZE/4HR (New Children <30kg)	NEW	Pulmonary		7/21/2009	242	8.07	COMPLETED OR CURED		0 to 04	Y	New	Smear not done	1	PTB No smear	New				Completed	BOTETI	1/20/2008	NEGATIVE	1	1	success	Success	1	Pulmonary TB	1	0-4 years	2	1
2012	Female	1	10/18/2012	Newly registered	10/18/2012	2HRZE/4HRE	NEW	Pulmonary		4/30/2013	192	6.4	COMPLETED	Community Based	0 to 04	Y	New	Smear +	2	PTB Smear+	New	Smear results not available	Smear results not available		Completed	KWENENG WEST		NULL	1	1	success	Success	1	Pulmonary TB	1	0-4 years	3	1
2011	Female	1	12/22/2011	Newly registered	12/22/2011	2HRZE/4HR (New Children <30kg)	NEW	Extrapulmonary	Meningitis	1/14/2013	382	12.73	COMPLETED	Community Based	0 to 04	Y	New	Smear not done	1	EPTB	New				Completed	KWENENG WEST		NEGATIVE	1	1	success	Success	2	Extrapulmonary TB	1	0-4 years	3	1
2010	Male	1	2/26/2010	Moved in	12/24/2009	2HRZE/4HR (New Children <30kg)	NEW	Pulmonary		7/8/2010	194	6.47	COMPLETED OR CURED		0 to 04	Y	New	Smear not done	1	PTB No smear	New				Completed	GOODHOPE	7/31/2009	POSITIVE	1	1	success	Success	1	Pulmonary TB	1	0-4 years	1	1
2009	Female	1	1/16/2009	Newly registered	1/16/2009	2HRZE/4HR (New Children <30kg)	NEW	Pulmonary		7/17/2009	181	6.03	COMPLETED OR CURED		0 to 04	Y	New	Smear not done	1	PTB No smear	New				Completed	NGAMILAND		NULL	1	1	success	Success	1	Pulmonary TB	1	0-4 years	3	1
2014	Male	1	8/4/2014	Newly registered	8/4/2014	2HRZE/4HRE	NEW	Pulmonary		3/2/2015	208	6.93	COMPLETED	Community Based	0 to 04	Y	New	Smear -	1	PTB Smear-	New				Completed	NORTH EAST		NEGATIVE	1	1	success	Success	1	Pulmonary TB	1	0-4 years	3	1
2016	Male	1	11/13/2016	Newly registered	10/4/2016	2HRZE/4HRE	NEW	Pulmonary		4/11/2017			COMPLETED	Community Based	0 to 04	Y	New	Smear not done	1	PTB No smear	New				Completed	KANYE (SOUTHERN)	6/2/2004	POSITIVE	1	1	success	Success	1	Pulmonary TB	1	0-4 years	3	1
2011	Female	1	10/28/2011	Newly registered	10/28/2011	2HRZE/4HR (New Children <30kg)	NEW	Extrapulmonary	Other Sites	4/26/2012	178	5.93	COMPLETED		0 to 04	Y	New	Smear -	1	EPTB	New				Completed	KWENENG EAST		NULL	1	1	success	Success	2	Extrapulmonary TB	1	0-4 years	3	1
2016	Male	1	6/19/2016	Newly registered	6/19/2016	2HRZE/4HRE	NEW	Pulmonary		12/17/2016			COMPLETED		0 to 04	Y	New	Smear not done	1	PTB No smear	New				Completed	KGALAGADI NORTH	12/31/2013	POSITIVE	1	1	success	Success	1	Pulmonary TB	1	0-4 years	3	1
2015	Female	1	11/30/2015	Newly registered	11/26/2015	2HRZE/4HRE	NEW	Pulmonary		6/4/2016	188	6.27	COMPLETED	Community Based	0 to 04	Y	New	Smear not done	1	PTB No smear	New				Completed	KGALAGADI SOUTH	3/18/2016	NEGATIVE	1	1	success	Success	1	Pulmonary TB	1	0-4 years	3	1
2016	Female	1	9/1/2016	Newly registered	8/31/2016	2HRZE/4HRE	NEW	Pulmonary					COMPLETED		0 to 04	Y	New	Smear not done	1	PTB No smear	New				Not Evaluated	CHARLESHILL	6/6/2016	POSITIVE	1	1	success	Success	1	Pulmonary TB	1	0-4 years	3	1
2008	Female	1	3/19/2008	Newly registered	3/11/2008	2HRZE/4HR (New Children <30kg)	NEW	Pulmonary		8/31/2008	170	5.67	COMPLETED OR CURED		0 to 04	Y	New	Smear not done	1	PTB No smear	New				Completed	KWENENG EAST		NULL	1	1	success	Success	1	Pulmonary TB	1	0-4 years	3	1
2016	Male	1	10/20/2016	Newly registered	10/23/2016	2HRZE/4HRE	NEW	Pulmonary		4/24/2017			COMPLETED	Community Based	0 to 04	Y	New	Smear not done	1	PTB No smear	New				Completed	FRANCISTOWN	11/13/2016	NEGATIVE	1	1	success	Success	1	Pulmonary TB	1	0-4 years	3	1
2008	Male	1	11/4/2008	Newly registered	11/4/2008	2HRZE/4HR (New Children <30kg)	NEW	Pulmonary		5/5/2009	181	6.03	COMPLETED OR CURED		0 to 04	Y	New	Smear not done	1	PTB No smear	New				Completed	OKAVANGO		NEGATIVE	1	1	success	Success	1	Pulmonary TB	1	0-4 years	3	1
2009	Male	1	9/22/2009	Moved in	3/3/2009	2HRZE/4HR (New Children <30kg)	NEW	Pulmonary		11/6/2009	243	8.1	COMPLETED OR CURED		0 to 04	Y	New	Smear not done	1	PTB No smear	New				Completed	OKAVANGO		NULL	1	1	success	Success	1	Pulmonary TB	1	0-4 years	3	1
2013	Male	1	1/25/2013	Newly registered	11/24/2012	2HRZE/4HR (New Children <30kg)	NEW	Pulmonary		7/24/2013	240	8	COMPLETED	Community Based	0 to 04	Y	New	Smear -	1	PTB Smear-	New				Completed	SELEBI PHIKWE	11/1/2012	NEGATIVE	1	1	success	Success	1	Pulmonary TB	1	0-4 years	2	1
2008	Male	1	10/17/2008	Newly registered	10/6/2008	2HRZE/4HR (New Children <30kg)	NEW	Extrapulmonary	Meningitis	7/6/2009	270	9	COMPLETED OR CURED		0 to 04	Y	New	Smear not done	1	EPTB	New				Completed	GABORONE	10/7/2008	NEGATIVE	1	1	success	Success	2	Extrapulmonary TB	1	0-4 years	3	1
2008	Male	1	5/14/2008	Newly registered	5/12/2008	2HRZE/4HR (New Children <30kg)	NEW	Pulmonary		11/21/2008	189	6.3	COMPLETED OR CURED		0 to 04	Y	New	Smear not done	1	PTB No smear	New				Completed	MAHALAPYE		NEGATIVE	1	1	success	Success	1	Pulmonary TB	1	0-4 years	3	1
2012	Male	1	10/25/2012	Newly registered	9/28/2012	2HRZE/4HR (New Children <30kg)	NEW	Pulmonary		4/26/2013	208	6.93	COMPLETED	Community Based	0 to 04	Y	New	Smear not done	1	PTB No smear	New				Completed	BOTETI		NEGATIVE	1	1	success	Success	1	Pulmonary TB	1	0-4 years	3	1
2012	Male	1	5/15/2012	Newly registered	5/15/2012	2HRZE/4HR (New Children <30kg)	NEW	Pulmonary		12/14/2012	209	6.97	COMPLETED	Community Based	0 to 04	Y	New	Smear not done	1	PTB No smear	New				Completed	GANTSI		NULL	1	1	success	Success	1	Pulmonary TB	1	0-4 years	3	1
2009	Female	1	9/10/2009	Newly registered	9/10/2009	2HRZE/4HR (New Children <30kg)	NEW	Extrapulmonary	Lymph Nodes	3/23/2010	193	6.43	COMPLETED OR CURED		0 to 04	Y	New	Smear not done	1	EPTB	New				Completed	GANTSI		NULL	1	1	success	Success	2	Extrapulmonary TB	1	0-4 years	3	1
2009	Female	1	5/6/2009	Newly registered	5/6/2009	2HRZE/4HR (New Children <30kg)	NEW	Pulmonary		11/8/2009	182	6.07	COMPLETED OR CURED		0 to 04	Y	New	Smear not done	1	PTB No smear	New				Completed	MOSHUPA SUB-DISTRICT	7/7/2008	NEGATIVE	1	1	success	Success	1	Pulmonary TB	1	0-4 years	3	1
2009	Female	1	3/1/2009	Newly registered	3/1/2009	2HRZE/4HR (New Children <30kg)	NEW	Pulmonary	Pleura	9/1/2009	180	6	COMPLETED OR CURED		0 to 04	Y	New	Smear +	2	PTB Smear+	New	Converted to smear neg	Converted to smear neg		Cured	KGATLENG	2/13/2009	NEGATIVE	1	1	success	Success	1	Pulmonary TB	1	0-4 years	3	1
2008	Male	1	5/11/2008	Newly registered	5/8/2008	2HRZE/4HR (New Children <30kg)	NEW	Extrapulmonary	Other Sites	11/13/2008	185	6.17	COMPLETED OR CURED		0 to 04	Y	New	Smear not done	1	EPTB	New				Completed	MAHALAPYE		NEGATIVE	1	1	success	Success	2	Extrapulmonary TB	1	0-4 years	2	1
2013	Female	1	2/27/2013	Newly registered	2/20/2013	2HRZE/4HRE	NEW	Pulmonary		8/1/2013	161	5.37	COMPLETED	Community Based	0 to 04	Y	New	Smear -	1	PTB Smear-	New				Completed	FRANCISTOWN	1/1/2012	NEGATIVE	1	1	success	Success	1	Pulmonary TB	1	0-4 years	3	1
2012	Female	1	11/1/2012	Newly registered	10/27/2012	2HRZE/4HRE	NEW	Pulmonary		4/29/2013	182	6.07	COMPLETED	Community Based	0 to 04	Y	New	Smear not done	1	PTB No smear	New				Completed	KWENENG EAST		NULL	1	1	success	Success	1	Pulmonary TB	1	0-4 years	3	1
2015	Male	1	12/9/2015	Newly registered	12/9/2015	2HRZE/4HRE	NEW	Pulmonary		6/14/2016	185	6.17	COMPLETED		0 to 04	Y	New	Smear not done	1	PTB No smear	New				Completed	TUTUME		NEGATIVE	1	1	success	Success	1	Pulmonary TB	1	0-4 years	3	1
2013	Male	1	4/18/2013	Newly registered	3/28/2013	2HRZE/4HRE	NEW	Pulmonary		10/22/2013	204	6.8	COMPLETED	Community Based	0 to 04	Y	New	Smear not done	1	PTB No smear	New				Completed	NGAMILAND	3/26/2013	NEGATIVE	1	1	success	Success	1	Pulmonary TB	1	0-4 years	2	1
2009	Female	1	11/8/2009	Moved in	10/14/2009	2HRZE/4HR (New Children <30kg)	NEW	Extrapulmonary	Other Sites	6/30/2010	256	8.529999999999999	COMPLETED OR CURED		0 to 04	Y	New	Smear not done	1	EPTB	New				Completed	MAHALAPYE		NEGATIVE	1	1	success	Success	2	Extrapulmonary TB	1	0-4 years	3	1
2008	Male	1	5/24/2008	Moved in	5/7/2008	2HRZE/4HR (New Children <30kg)	NEW	Pulmonary		11/11/2008	184	6.13	COMPLETED OR CURED		0 to 04	Y	New	Smear not done	1	PTB No smear	New				Completed	MAHALAPYE	1/1/2008	POSITIVE	1	1	success	Success	1	Pulmonary TB	1	0-4 years	1	1
2009	Female	1	10/22/2009	Newly registered	10/17/2009	2HRZE/4HR (New Children <30kg)	NEW	Pulmonary		4/16/2010	179	5.97	COMPLETED OR CURED		0 to 04	Y	New	Smear not done	1	PTB No smear	New				Completed	BOBIRWA		NULL	1	1	success	Success	1	Pulmonary TB	1	0-4 years	3	1
2011	Male	1	9/15/2011	Moved in	9/6/2011	2HRZE/4HR (New Children <30kg)	NEW	Pulmonary		3/9/2012	183	6.1	COMPLETED	Community Based	0 to 04	Y	New	Smear not done	1	PTB No smear	New				Completed	GOODHOPE	10/28/2011	NEGATIVE	1	1	success	Success	1	Pulmonary TB	1	0-4 years	2	1
2012	Male	1	12/13/2012	Newly registered	12/13/2012	2HRZE/4HRE	NEW	Pulmonary		7/12/2013	209	6.97	COMPLETED	Facility Based	0 to 04	Y	New	Smear +	1	PTB Smear+	New	Smear results not available	Smear results not available		Completed	SOUTH EAST		NEGATIVE	1	1	success	Success	1	Pulmonary TB	1	0-4 years	3	1
2011	Male	1	2/24/2011	Newly registered	2/24/2011	2HRZE/4HR (New Children <30kg)	NEW	Extrapulmonary	Lymph Nodes	2/27/2011	3	.1	DIED	Community Based	0 to 04	Y	New	Smear not done	1	EPTB	New				Died	GANTSI		NULL	0	3	died	No success	2	Extrapulmonary TB	1	0-4 years	3	1
2012	Female	1	4/22/2013	Newly registered	8/30/2012	2HRZE/4HR (New Children <30kg)	NEW	Pulmonary		10/28/2012	58	1.93	DIED	Community Based	0 to 04	Y	New	Smear not done	1	PTB No smear	New				Died	SEROWE ADMINISTRATION AUTHORITY	5/23/2012	POSITIVE	0	3	died	No success	1	Pulmonary TB	1	0-4 years	1	1
2014	Male	1	4/23/2014	Newly registered	4/18/2014	2HRZE/4HRE	NEW	Pulmonary		10/18/2014	180	6	COMPLETED	Community Based	0 to 04	Y	New	Smear +	1	PTB Smear+	New	Smear results not available	Smear results not available		Completed	GABORONE	1/7/2014	POSITIVE	1	1	success	Success	1	Pulmonary TB	1	0-4 years	1	1
2008	Male	1	4/4/2008	Moved in	3/27/2008	2HRZE/4HR (New Children <30kg)	NEW	Pulmonary		6/3/2008	66	2.2	DEFAULTED		0 to 04	Y	New	Smear not done	1	PTB No smear	New				Defaulted	BOTETI		NULL	0	2	default	No success	1	Pulmonary TB	1	0-4 years	3	1
2014	Female	1	12/16/2014	Newly registered	12/15/2014	2HRZE/4HR (New Children <30kg)	NEW	Pulmonary		6/17/2015	182	6.07	COMPLETED	Community Based	0 to 04	Y	New	Smear not done	1	PTB No smear	New				Completed	OKAVANGO		NEGATIVE	1	1	success	Success	1	Pulmonary TB	1	0-4 years	2	1
2012	Male	1	3/25/2012	Moved in	1/27/2012	2HRZE/4HR (New Children <30kg)	NEW	Extrapulmonary	Meningitis	4/19/2012	82	2.73	DIED	Community Based	0 to 04	Y	New	Smear not done	1	EPTB	New				Died	KGALAGADI NORTH	1/16/2012	NEGATIVE	0	3	died	No success	2	Extrapulmonary TB	1	0-4 years	3	1
2012	Male	1	5/11/2012	Newly registered	5/11/2012	2HRZE/4HRE	NEW	Pulmonary		11/11/2012	180	6	COMPLETED	Community Based	0 to 04	Y	New	Smear +	2	PTB Smear+	New	Smear results not available	Smear results not available		Completed	BOBIRWA		NEGATIVE	1	1	success	Success	1	Pulmonary TB	1	0-4 years	3	1
2010	Male	1	8/19/2010	Newly registered	8/19/2010	2HRZE/4HR (New Children <30kg)	NEW	Pulmonary		3/20/2011	211	7.03	COMPLETED OR CURED		0 to 04	Y	New	Smear +	2	PTB Smear+	New	Smear results not available	Converted to smear neg		Cured	NGAMILAND		NULL	1	1	success	Success	1	Pulmonary TB	1	0-4 years	2	1
2012	Male	1	1/23/2012	Newly registered	1/20/2012	2HRZE/4HR (New Children <30kg)	NEW	Pulmonary		4/29/2012	99	3.3	DEFAULTED		0 to 04	Y	New	Smear not done	1	PTB No smear	New				Defaulted	KWENENG EAST		NEGATIVE	0	2	default	No success	1	Pulmonary TB	1	0-4 years	3	1
2009	Female	1	6/8/2009	Moved in	5/13/2009	2HRZE/4HR (New Children <30kg)	NEW	Pulmonary		11/8/2009	175	5.83	COMPLETED OR CURED		0 to 04	Y	New	Smear not done	1	PTB No smear	New				Completed	KWENENG EAST		NULL	1	1	success	Success	1	Pulmonary TB	1	0-4 years	3	1
2012	Male	1	12/7/2012	Newly registered	12/6/2012	2HRZE/4HRE	NEW	Pulmonary		6/11/2013	185	6.17	COMPLETED	Facility Based	0 to 04	Y	New	Smear -	1	PTB Smear-	New				Completed	GABORONE	12/3/2012	NEGATIVE	1	1	success	Success	1	Pulmonary TB	1	0-4 years	3	1
2009	Female	1	1/16/2009	Newly registered	1/16/2009	2HRZE/4HR (New Children <30kg)	NEW	Extrapulmonary	Other Sites	7/29/2009	193	6.43	COMPLETED OR CURED		0 to 04	Y	New	Smear not done	1	EPTB	New				Completed	KWENENG EAST		NULL	1	1	success	Success	2	Extrapulmonary TB	1	0-4 years	3	1
2013	Male	1	8/22/2013	Newly registered	8/22/2013	2HRZE/4HRE	NEW	Pulmonary		2/27/2014	185	6.17	COMPLETED	Community Based	0 to 04	Y	New	Smear not done	1	PTB No smear	New				Completed	GANTSI	8/16/2013	NEGATIVE	1	1	success	Success	1	Pulmonary TB	1	0-4 years	2	1
2011	Female	1	6/24/2011	Newly registered	6/24/2011	2HRZE/4HR (New Children <30kg)	NEW	Pulmonary		3/31/2012	277	9.23	COMPLETED OR CURED		0 to 04	Y	New	Smear -	1	PTB Smear-	New				Completed	KGALAGADI SOUTH	5/2/2011	NEGATIVE	1	1	success	Success	1	Pulmonary TB	1	0-4 years	3	1
2016	Male	1	4/12/2016	Newly registered	4/12/2016	2HRZE/4HRE	NEW	Extrapulmonary	Other Sites	10/15/2016			COMPLETED	Community Based	0 to 04	Y	New	Smear not done	1	EPTB	New				Completed	KWENENG EAST	6/8/2016	NEGATIVE	1	1	success	Success	2	Extrapulmonary TB	1	0-4 years	3	1
2012	Female	1	3/5/2012	Newly registered	2/28/2012	2HRZE/4HR (New Children <30kg)	NEW	Pulmonary		8/31/2012	183	6.1	COMPLETED	Community Based	0 to 04	Y	New	Smear not done	1	PTB No smear	New				Completed	LOBATSE	3/12/2012	NEGATIVE	1	1	success	Success	1	Pulmonary TB	1	0-4 years	3	1
2013	Female	1	1/15/2012	Newly registered	1/15/2013	2HRZE/4HRE	NEW	Pulmonary		6/30/2013	165	5.5	COMPLETED	Community Based	0 to 04	Y	New	Smear not done	1	PTB No smear	New				Completed	TUTUME	2/20/2012	POSITIVE	1	1	success	Success	1	Pulmonary TB	1	0-4 years	1	1
2012	Female	1	11/6/2012	Newly registered	9/29/2012	2HRZE/4HRE	NEW	Pulmonary		4/28/2013	209	6.97	COMPLETED		0 to 04	Y	New	Smear not done	1	PTB No smear	New				Completed	MAHALAPYE		NULL	1	1	success	Success	1	Pulmonary TB	1	0-4 years	3	1
2013	Male	1	10/9/2013	Newly registered	10/10/2013	2HRZE/4HRE	NEW	Pulmonary		4/14/2014	184	6.13	COMPLETED	Community Based	0 to 04	Y	New	Smear +	1	PTB Smear+	New	Smear results not available	Smear results not available		Completed	BOTETI	11/29/2013	NEGATIVE	1	1	success	Success	1	Pulmonary TB	1	0-4 years	3	1
2016	Female	1	6/27/2016	Newly registered	5/22/2016	2HRZE/4HR (New Children <30kg)	NEW	Pulmonary		11/24/2016			COMPLETED		0 to 04	Y	New	Smear not done	1	PTB No smear	New				Completed	NGAMILAND		POSITIVE	1	1	success	Success	1	Pulmonary TB	1	0-4 years	3	1
2011	Female	1	4/14/2011	Newly registered	4/11/2011	2HRZE/4HR (New Children <30kg)	NEW	Pulmonary		10/14/2011	183	6.1	COMPLETED		0 to 04	Y	New	Smear not done	1	PTB No smear	New				Completed	GANTSI		NULL	1	1	success	Success	1	Pulmonary TB	1	0-4 years	3	1
2013	Male	1	2/9/2013	Transferred in	12/12/2012	2HRZE/4HR (New Children <30kg)	NEW	Extrapulmonary	Pleura	2/15/2013	63	2.1	COMPLETED		0 to 04	Y	New	Smear -	1	EPTB	New				Not Evaluated	CHOBE	12/14/2012	POSITIVE	1	1	success	Success	2	Extrapulmonary TB	1	0-4 years	1	1
2014	Female	1	1/3/2014	Newly registered	12/30/2013	2HRZE/4HRE	NEW	Pulmonary		7/31/2014	210	7	COMPLETED		0 to 04	Y	New	Smear not done	1	PTB No smear	New				Failed	KWENENG EAST	1/1/2006	POSITIVE	1	1	success	Success	1	Pulmonary TB	1	0-4 years	3	1
2013	Female	1	4/9/2013	Newly registered	4/8/2013	2HRZE/4HRE	NEW	Pulmonary		11/16/2013	218	7.27	COMPLETED	Community Based	0 to 04	Y	New	Smear not done	1	PTB No smear	New				Completed	SOUTH EAST		NULL	1	1	success	Success	1	Pulmonary TB	1	0-4 years	3	1
2009	Male	1	4/14/2009	Transferred in	3/14/2009	2HRZE/4HR (New Children <30kg)	NEW	Extrapulmonary	Meningitis	8/30/2009	166	5.53	FAILED		0 to 04	Y	New	Smear not done	1	EPTB	New				Not Evaluated	NGAMILAND		NULL	0	4	failed	No success	2	Extrapulmonary TB	1	0-4 years	3	1
2009	Male	1	8/14/2009	Newly registered	7/14/2009	2HRZE/4HR (New Children <30kg)	NEW	Extrapulmonary	Miliary	3/31/2010	257	8.57	COMPLETED OR CURED		0 to 04	Y	New	Smear not done	1	EPTB	New				Completed	KANYE (SOUTHERN)	4/28/2009	POSITIVE	1	1	success	Success	2	Extrapulmonary TB	1	0-4 years	3	1
2012	Female	1	7/24/2012	Newly registered	2/9/2012	2HRZE/4HR (New Children <30kg)	NEW	Pulmonary		8/13/2012	184	6.13	COMPLETED	Facility Based	0 to 04	Y	New	Smear not done	1	PTB No smear	New				Completed	GOODHOPE	3/21/2012	NEGATIVE	1	1	success	Success	1	Pulmonary TB	1	0-4 years	2	1
2016	Female	1	12/26/2016	Newly registered	10/10/2016	2HRZE/4HRE	NEW	Pulmonary		4/12/2017			COMPLETED		0 to 04	Y	New	Smear +	2	PTB Smear+	New	Smear results not available	Smear results not available		Completed	MAHALAPYE	6/20/2011	POSITIVE	1	1	success	Success	1	Pulmonary TB	1	0-4 years	1	1
2011	Male	1	3/17/2011	Newly registered	3/17/2011	2HRZE/4HR (New Children <30kg)	NEW	Pulmonary		9/30/2011	193	6.43	COMPLETED		0 to 04	Y	New	Smear not done	1	PTB No smear	New				Completed	TUTUME		NULL	1	1	success	Success	1	Pulmonary TB	1	0-4 years	3	1
2012	Male	1	7/24/2012	Transferred in	5/7/2012	2HRZE/4HRE	NEW	Extrapulmonary	Meningitis	9/12/2012	125	4.17	DEFAULTED	Facility Based	0 to 04	Y	New	Smear not done	1	EPTB	New				Not Evaluated	GABORONE		NULL	0	2	default	No success	2	Extrapulmonary TB	1	0-4 years	3	1
2012	Female	1	7/19/2012	Newly registered	7/19/2012	2HRZE/4HRE	NEW	Pulmonary		1/7/2013	168	5.6	COMPLETED	Community Based	0 to 04	Y	New	Smear -	1	PTB Smear-	New				Completed	FRANCISTOWN		POSITIVE	1	1	success	Success	1	Pulmonary TB	1	0-4 years	3	1
2013	Male	1	11/25/2013	Newly registered	11/25/2013	2HRZE/4HRE	NEW	Pulmonary		5/26/2014	181	6.03	COMPLETED	Community Based	0 to 04	Y	New	Smear +	1	PTB Smear+	New	Smear results not available	Smear results not available		Completed	GABORONE		NULL	1	1	success	Success	1	Pulmonary TB	1	0-4 years	3	1
2011	Male	1	10/12/2011	Newly registered	10/12/2011	2HRZE/4HR (New Children <30kg)	NEW	Pulmonary		4/20/2012	188	6.27	COMPLETED OR CURED	Facility Based	0 to 04	Y	New	Smear not done	1	PTB No smear	New				Completed	KWENENG WEST		NEGATIVE	1	1	success	Success	1	Pulmonary TB	1	0-4 years	3	1
2012	Female	1	10/11/2012	Newly registered	9/27/2012	2HRZE/4HRE	NEW	Pulmonary		3/4/2013	157	5.23	COMPLETED		0 to 04	Y	New	Smear not done	1	PTB No smear	New				Completed	MAHALAPYE		NEGATIVE	1	1	success	Success	1	Pulmonary TB	1	0-4 years	3	1
2011	Female	1	2/15/2011	Newly registered	12/14/2010	2HRZE/4HR (New Children <30kg)	NEW	Pulmonary		3/7/2011	83	2.77	DIED		0 to 04	Y	New	Smear not done	1	PTB No smear	New				Died	GABORONE	12/7/2010	POSITIVE	0	3	died	No success	1	Pulmonary TB	1	0-4 years	1	1
2013	Female	1	12/6/2013	Newly registered	10/28/2013	2HRZE/4HRE	NEW	Pulmonary		12/21/2013	53	1.77	DIED	Community Based	0 to 04	Y	New	Smear not done	1	PTB No smear	New				Died	MAHALAPYE		NEGATIVE	0	3	died	No success	1	Pulmonary TB	1	0-4 years	3	1
2016	Female	1	6/2/2016	Newly registered	4/26/2016	2HRZE/4HRE	NEW	Pulmonary		10/29/2016			COMPLETED	Community Based	0 to 04	Y	New	Smear -	1	PTB Smear-	New				Completed	GABORONE		POSITIVE	1	1	success	Success	1	Pulmonary TB	1	0-4 years	3	1
2014	Male	1	7/15/2014	Newly registered	7/11/2014	2HRZE/4HR (New Children <30kg)	NEW	Extrapulmonary	Pleura	3/24/2015	253	8.43	DIED	Community Based	0 to 04	Y	New	Smear not done	1	EPTB	New				Died	MOSHUPA SUB-DISTRICT	7/11/2014	NEGATIVE	0	3	died	No success	2	Extrapulmonary TB	1	0-4 years	3	1
2016	Male	1	7/13/2016	Newly registered	6/5/2016	2HRZE/4HRE	NEW	Pulmonary		12/15/2016			COMPLETED	Facility Based	0 to 04	Y	New	Smear -	1	PTB Smear-	New				Completed	GANTSI	1/11/2016	NEGATIVE	1	1	success	Success	1	Pulmonary TB	1	0-4 years	3	1
2009	Male	1	10/29/2009	Newly registered	8/26/2009	2HRZE/4HR (New Children <30kg)	NEW	Extrapulmonary	Lymph Nodes	4/29/2010	243	8.1	COMPLETED OR CURED		0 to 04	Y	New	Smear not done	1	EPTB	New				Completed	KANYE (SOUTHERN)		NULL	1	1	success	Success	2	Extrapulmonary TB	1	0-4 years	3	1
2014	Male	1	11/29/2014	Newly registered	11/8/2014	2HRZE/4HRE	NEW	Pulmonary		5/11/2015	183	6.1	COMPLETED	Facility Based	0 to 04	Y	New	Smear -	1	PTB Smear-	New				Completed	NORTH EAST		NULL	1	1	success	Success	1	Pulmonary TB	1	0-4 years	3	1
2010	Female	1	3/2/2010	Newly registered	1/16/2010	2HRZE/4HR (New Children <30kg)	NEW	Pulmonary		7/11/2010	175	5.83	DIED		0 to 04	Y	New	Smear not done	1	PTB No smear	New				Died	KWENENG WEST	12/28/2009	POSITIVE	0	3	died	No success	1	Pulmonary TB	1	0-4 years	3	1
2010	Female	1	5/13/2010	Newly registered	8/13/2010	2HRZE/4HR (New Children <30kg)	NEW	Pulmonary		9/28/2010	45	1.5	DIED		0 to 04	Y	New	Smear not done	1	PTB No smear	New				Died	GABORONE		NULL	0	3	died	No success	1	Pulmonary TB	1	0-4 years	3	1
2010	Female	1	8/31/2010	Newly registered	8/31/2010	2HRZE/4HR (New Children <30kg)	NEW	Pulmonary		2/2/2011	152	5.07	COMPLETED OR CURED		0 to 04	Y	New	Smear not done	1	PTB No smear	New				Completed	KWENENG EAST		POSITIVE	1	1	success	Success	1	Pulmonary TB	1	0-4 years	3	1
2014	Female	1	3/27/2014	Newly registered	3/21/2014	2HRZE/4HRE	NEW	Pulmonary		8/30/2014	159	5.3	COMPLETED	Community Based	0 to 04	Y	New	Smear not done	1	PTB No smear	New				Completed	GANTSI		NEGATIVE	1	1	success	Success	1	Pulmonary TB	1	0-4 years	2	1
2009	Female	1	6/20/2009	Newly registered	6/3/2009	2HRZE/4HR (New Children <30kg)	NEW	Pulmonary		1/7/2010	214	7.13	COMPLETED OR CURED		0 to 04	Y	New	Smear not done	1	PTB No smear	New				Completed	BOTETI	11/28/2008	NEGATIVE	1	1	success	Success	1	Pulmonary TB	1	0-4 years	3	1
2011	Female	1	11/29/2011	Newly registered	11/18/2011	2HRZE/4HR (New Children <30kg)	NEW	Extrapulmonary	Other Sites	5/10/2012	172	5.73	COMPLETED OR CURED		0 to 04	Y	New	Smear not done	1	EPTB	New				Completed	KWENENG EAST		NULL	1	1	success	Success	2	Extrapulmonary TB	1	0-4 years	3	1
2011	Male	1	2/28/2011	Newly registered	2/28/2011	2HRZE/4HR (New Children <30kg)	NEW	Extrapulmonary	Lymph Nodes	3/27/2012	387	12.9	COMPLETED		0 to 04	Y	New	Smear not done	1	EPTB	New				Completed	GANTSI	1/1/2010	NEGATIVE	1	1	success	Success	2	Extrapulmonary TB	1	0-4 years	2	1
2011	Female	1	11/29/2011	Moved in	10/21/2011	2HRZE/4HR (New Children <30kg)	NEW	Pulmonary		4/30/2012	189	6.3	COMPLETED		0 to 04	Y	New	Smear not done	1	PTB No smear	New				Completed	GANTSI		NULL	1	1	success	Success	1	Pulmonary TB	1	0-4 years	3	1
2012	Male	1	3/21/2012	Newly registered	2/14/2012	2HRZE/4HR (New Children <30kg)	NEW	Extrapulmonary	Lymph Nodes	9/29/2012	225	7.5	COMPLETED	Facility Based	0 to 04	Y	New	Smear not done	1	EPTB	New				Completed	TUTUME	2/14/2012	NEGATIVE	1	1	success	Success	2	Extrapulmonary TB	1	0-4 years	3	1
2010	Male	1	11/1/2010	Moved in	7/8/2010	2HRZE/4HR (New Children <30kg)	NEW	Pulmonary		1/4/2011	176	5.87	COMPLETED OR CURED		0 to 04	Y	New	Smear not done	1	PTB No smear	New				Completed	GANTSI		NULL	1	1	success	Success	1	Pulmonary TB	1	0-4 years	3	1
2009	Male	1	3/19/2009	Newly registered	3/9/2009	2HRZE/4HR (New Children <30kg)	NEW	Pulmonary		9/15/2009	186	6.2	COMPLETED OR CURED		0 to 04	Y	New	Smear not done	1	PTB No smear	New				Completed	MABUTSANE		NEGATIVE	1	1	success	Success	1	Pulmonary TB	1	0-4 years	3	1
2015	Male	1	10/9/2015	Newly registered	9/16/2015	2HRZE/4HR (New Children <30kg)	NEW	Pulmonary		3/15/2016	179	5.97	COMPLETED	Community Based	0 to 04	Y	New	Smear not done	1	PTB No smear	New				Completed	SELEBI PHIKWE	9/16/2015	NEGATIVE	1	1	success	Success	1	Pulmonary TB	1	0-4 years	2	1
2015	Female	1	11/6/2015	Newly registered	10/21/2015	2HRZE/4HRE	NEW	Extrapulmonary	Lymph Nodes	5/2/2016	191	6.37	COMPLETED	Community Based	0 to 04	Y	New	Smear not done	1	EPTB	New				Completed	GANTSI	2/15/2016	NEGATIVE	1	1	success	Success	2	Extrapulmonary TB	1	0-4 years	2	1
2009	Male	1	2/4/2009	Newly registered	1/28/2009	2HRZE/4HR (New Children <30kg)	NEW	Pulmonary		8/19/2009	201	6.7	COMPLETED OR CURED		0 to 04	Y	New	Smear not done	1	PTB No smear	New				Completed	MABUTSANE		NULL	1	1	success	Success	1	Pulmonary TB	1	0-4 years	3	1
2012	Male	1	5/15/2012	Newly registered	5/9/2012	2HRZE/4HR (New Children <30kg)	NEW	Pulmonary		11/8/2012	179	5.97	COMPLETED	Community Based	0 to 04	Y	New	Smear -	1	PTB Smear-	New				Completed	MOSHUPA SUB-DISTRICT	5/7/2012	NEGATIVE	1	1	success	Success	1	Pulmonary TB	1	0-4 years	3	1
2008	Male	1	6/5/2008	Newly registered	4/29/2008	2HRZE/4HR (New Children <30kg)	NEW	Pulmonary		10/30/2008	181	6.03	COMPLETED OR CURED		0 to 04	Y	New	Smear not done	1	PTB No smear	New				Completed	SEROWE ADMINISTRATION AUTHORITY	1/1/2008	POSITIVE	1	1	success	Success	1	Pulmonary TB	1	0-4 years	1	1
2011	Male	1	10/27/2011	Transferred in	10/18/2011	2HRZE/4HR (New Children <30kg)	NEW	Pulmonary		4/17/2012	179	5.97	COMPLETED OR CURED	Facility Based	0 to 04	Y	New	Smear not done	1	PTB No smear	New				Not Evaluated	GANTSI		NEGATIVE	1	1	success	Success	1	Pulmonary TB	1	0-4 years	2	1
2009	Male	1	6/25/2009	Transferred in	12/23/2008	2HRZE/4HR (New Children <30kg)	NEW	Pulmonary		6/26/2009	183	6.1	COMPLETED OR CURED		0 to 04	Y	New	Smear not done	1	PTB No smear	New				Not Evaluated	NORTH EAST		NEGATIVE	1	1	success	Success	1	Pulmonary TB	1	0-4 years	3	1
2008	Male	1	10/24/2008	Newly registered	9/3/2008	2HRZE/4HR (New Children <30kg)	NEW	Pulmonary		3/13/2009	190	6.33	COMPLETED OR CURED		0 to 04	Y	New	Smear not done	1	PTB No smear	New				Completed	KWENENG EAST	10/16/2008	POSITIVE	1	1	success	Success	1	Pulmonary TB	1	0-4 years	1	1
2011	Female	1	11/6/2011	Newly registered	11/6/2011	2HRZE/4HR (New Children <30kg)	NEW	Pulmonary		6/1/2012	205	6.83	COMPLETED OR CURED	Community Based	0 to 04	Y	New	Smear not done	1	PTB No smear	New				Completed	KGALAGADI SOUTH		NEGATIVE	1	1	success	Success	1	Pulmonary TB	1	0-4 years	3	1
2010	Male	1	2/10/2010	Newly registered	2/10/2010	2HRZE/4HR (New Children <30kg)	NEW	Pulmonary		8/16/2010	186	6.2	COMPLETED OR CURED		0 to 04	Y	New	Smear not done	1	PTB No smear	New				Completed	OKAVANGO		NULL	1	1	success	Success	1	Pulmonary TB	1	0-4 years	3	1
2011	Male	1	9/15/2011	Newly registered	9/14/2011	2HRZE/4HR (New Children <30kg)	NEW	Pulmonary		3/12/2012	178	5.93	COMPLETED	Community Based	0 to 04	Y	New	Smear not done	1	PTB No smear	New				Completed	GOODHOPE	10/28/2011	NEGATIVE	1	1	success	Success	1	Pulmonary TB	1	0-4 years	2	1
2014	Female	1	10/25/2014	Newly registered	6/28/2014	2HRZE/4HR (New Children <30kg)	NEW	Pulmonary		12/30/2014	182	6.07	COMPLETED	Community Based	0 to 04	Y	New	Smear not done	1	PTB No smear	New				Completed	KGATLENG	6/20/2013	NEGATIVE	1	1	success	Success	1	Pulmonary TB	1	0-4 years	2	1
2009	Male	1	5/14/2009	Newly registered	5/14/2009	2HRZE/4HR (New Children <30kg)	NEW	Pulmonary		11/12/2009	178	5.93	COMPLETED OR CURED		0 to 04	Y	New	Smear not done	1	PTB No smear	New				Completed	MOSHUPA SUB-DISTRICT		NULL	1	1	success	Success	1	Pulmonary TB	1	0-4 years	3	1
2014	Male	1	10/8/2014	Newly registered	10/26/2014	2HRZE/4HRE	NEW	Pulmonary		4/17/2015	171	5.7	COMPLETED	Facility Based	0 to 04	Y	New	Smear not done	1	PTB No smear	New				Completed	MAHALAPYE	8/28/2014	POSITIVE	1	1	success	Success	1	Pulmonary TB	1	0-4 years	1	1
2009	Female	1	9/7/2009	Newly registered	9/7/2009	2HRZE/4HR (New Children <30kg)	NEW	Pulmonary		3/14/2010	187	6.23	COMPLETED OR CURED		0 to 04	Y	New	Smear not done	1	PTB No smear	New				Completed	KWENENG EAST		NULL	1	1	success	Success	1	Pulmonary TB	1	0-4 years	3	1
2009	Male	1	12/29/2009	Newly registered	12/28/2009	2HRZE/4HR (New Children <30kg)	NEW	Pulmonary		7/2/2010	184	6.13	COMPLETED OR CURED		0 to 04	Y	New	Smear not done	1	PTB No smear	New				Completed	MAHALAPYE		NEGATIVE	1	1	success	Success	1	Pulmonary TB	1	0-4 years	2	1
2016	Male	1	10/3/2016	Newly registered	9/24/2016	2HRZE/4HRE	NEW	Pulmonary					CURED	Community Based	0 to 04	Y	New	Smear +	1	PTB Smear+	New	Smear results not available	Smear results not available		Not Evaluated	GABORONE	9/7/2016	POSITIVE	1	1	success	Success	1	Pulmonary TB	1	0-4 years	3	1
2015	Male	1	3/12/2015	Newly registered	2/18/2015	2HRZE/4HRE	NEW	Pulmonary		8/18/2015	180	6	COMPLETED	Community Based	0 to 04	Y	New	Smear not done	1	PTB No smear	New				Completed	GABORONE		NEGATIVE	1	1	success	Success	1	Pulmonary TB	1	0-4 years	3	1
2009	Male	1	1/17/2009	Newly registered	1/17/2009	2HRZE/4HR (New Children <30kg)	NEW	Pulmonary		7/16/2009	179	5.97	COMPLETED OR CURED		0 to 04	Y	New	Smear not done	1	PTB No smear	New				Completed	GANTSI		NULL	1	1	success	Success	1	Pulmonary TB	1	0-4 years	3	1
2015	Male	1	3/26/2015	Newly registered	1/30/2015	2HRZE/4HRE	NEW	Pulmonary		8/4/2015	184	6.13	COMPLETED	Community Based	0 to 04	Y	New	Smear not done	1	PTB No smear	New				Completed	KWENENG EAST		NULL	1	1	success	Success	1	Pulmonary TB	1	0-4 years	3	1
2010	Female	1	9/27/2010	Moved in	6/27/2010	2HRZE/4HR (New Children <30kg)	NEW	Pulmonary		3/14/2011	257	8.57	COMPLETED OR CURED		0 to 04	Y	New	Smear +	1	PTB Smear+	New	Smear results not available	Smear results not available		Completed	TUTUME		NULL	1	1	success	Success	1	Pulmonary TB	1	0-4 years	3	1
2014	Male	1	9/29/2014	Newly registered	7/29/2014	2HRZE/4HRE	NEW	Pulmonary		4/10/2015	251	8.369999999999999	COMPLETED	Facility Based	0 to 04	Y	New	Smear not done	1	PTB No smear	New				Completed	SOUTH EAST		NEGATIVE	1	1	success	Success	1	Pulmonary TB	1	0-4 years	3	1
2009	Male	1	10/22/2009	Moved in	10/14/2009	2HRZE/4HR (New Children <30kg)	NEW	Pulmonary		4/14/2010	180	6	COMPLETED OR CURED		0 to 04	Y	New	Smear not done	1	PTB No smear	New				Completed	BOBIRWA	10/14/2009	NEGATIVE	1	1	success	Success	1	Pulmonary TB	1	0-4 years	3	1
2015	Male	1	7/30/2015	Newly registered	6/18/2015	2HRZE/4HRE	NEW	Pulmonary		1/11/2016	203	6.77	COMPLETED	Community Based	0 to 04	Y	New	Smear not done	1	PTB No smear	New				Completed	GABORONE		NEGATIVE	1	1	success	Success	1	Pulmonary TB	1	0-4 years	3	1
2016	Male	1	12/29/2016	Newly registered	11/8/2016	2HRZE/4HR (New Children <30kg)	NEW	Pulmonary		4/18/2017			COMPLETED	Community Based	0 to 04	Y	New	Smear not done	1	PTB No smear	New				Completed	PALAPYE SUB DISTRICT		NEGATIVE	1	1	success	Success	1	Pulmonary TB	1	0-4 years	3	1
2015	Male	1	1/28/2015	Newly registered	1/8/2015	2HRZE/4HRE	NEW	Extrapulmonary	Meningitis	11/11/2015	303	10.1	COMPLETED	Community Based	0 to 04	Y	New	Smear not done	1	EPTB	New				Completed	GABORONE		NULL	1	1	success	Success	2	Extrapulmonary TB	1	0-4 years	3	1
2009	Female	1	4/17/2009	Newly registered	4/17/2009	2HRZE/4HR (New Children <30kg)	NEW	Pulmonary		11/11/2009	204	6.8	COMPLETED OR CURED		0 to 04	Y	New	Smear not done	1	PTB No smear	New				Completed	SEROWE ADMINISTRATION AUTHORITY		NULL	1	1	success	Success	1	Pulmonary TB	1	0-4 years	3	1
2011	Male	1	6/30/2011	Newly registered	6/30/2011	Other	NEW	Pulmonary		1/12/2012	192	6.4	COMPLETED		0 to 04	Y	New	Smear not done	1	PTB No smear	New				Completed	NORTH EAST	10/21/2011	NEGATIVE	1	1	success	Success	1	Pulmonary TB	1	0-4 years	3	1
2010	Male	1	3/12/2010	Newly registered	3/10/2010	2HRZE/4HR (New Children <30kg)	NEW	Pulmonary		9/30/2010	200	6.67	COMPLETED		0 to 04	Y	New	Smear not done	1	PTB No smear	New				Completed	TUTUME	3/10/2010	NEGATIVE	1	1	success	Success	1	Pulmonary TB	1	0-4 years	2	1
2008	Female	1	3/27/2008	Newly registered	2/21/2008	2HRZE/4HR (New Children <30kg)	NEW	Extrapulmonary	Other Sites	8/20/2008	179	5.97	COMPLETED OR CURED		0 to 04	Y	New	Smear not done	1	EPTB	New				Completed	BOTETI		NULL	1	1	success	Success	2	Extrapulmonary TB	1	0-4 years	3	1
2014	Male	1	9/10/2014	Newly registered	8/27/2014	2HRZE/4HRE	NEW	Pulmonary		3/2/2015	185	6.17	COMPLETED	Community Based	0 to 04	Y	New	Smear not done	1	PTB No smear	New				Completed	JWANENG	10/11/2014	NEGATIVE	1	1	success	Success	1	Pulmonary TB	1	0-4 years	2	1
2009	Female	1	9/4/2009	Newly registered	9/3/2009	2HRZE/4HR (New Children <30kg)	NEW	Extrapulmonary	Other Sites	3/2/2010	179	5.97	COMPLETED OR CURED		0 to 04	Y	New	Smear not done	1	EPTB	New				Completed	KGALAGADI SOUTH	9/10/2009	NEGATIVE	1	1	success	Success	2	Extrapulmonary TB	1	0-4 years	3	1
2013	Female	1	12/19/2013	Newly registered	12/19/2013	2HRZE/4HRE	NEW	Extrapulmonary	Pleura	3/28/2014	99	3.3	COMPLETED	Community Based	0 to 04	Y	New	Smear not done	1	EPTB	New				Not Evaluated	MABUTSANE	1/4/2014	NEGATIVE	1	1	success	Success	2	Extrapulmonary TB	1	0-4 years	3	1
2012	Male	1	11/1/2012	Newly registered	11/1/2012	2HRZE/4HR (New Children <30kg)	NEW	Pulmonary		4/30/2013	179	5.97	COMPLETED	Community Based	0 to 04	Y	New	Smear +	1	PTB Smear+	New	Smear results not available	Smear results not available		Completed	MAHALAPYE		NEGATIVE	1	1	success	Success	1	Pulmonary TB	1	0-4 years	3	1
2011	Female	1	3/30/2011	Newly registered	3/23/2011	2HRZE/4HR (New Children <30kg)	NEW	Pulmonary		10/14/2011	201	6.7	COMPLETED OR CURED		0 to 04	Y	New	Smear +	2	PTB Smear+	New	Smear results not available	Smear results not available		Completed	KWENENG EAST		NEGATIVE	1	1	success	Success	1	Pulmonary TB	1	0-4 years	3	1
2014	Male	1	5/13/2014	Newly registered	5/13/2014	2HRZE/4HR (New Children <30kg)	NEW	Pulmonary		11/17/2014	184	6.13	COMPLETED	Community Based	0 to 04	Y	New	Smear -	1	PTB Smear-	New				Completed	TUTUME	10/21/2014	NEGATIVE	1	1	success	Success	1	Pulmonary TB	1	0-4 years	3	1
2011	Female	1	1/26/2011	Newly registered	1/26/2011	2HRZE/4HR (New Children <30kg)	NEW	Pulmonary		8/24/2011	208	6.93	COMPLETED OR CURED	Community Based	0 to 04	Y	New	Smear not done	1	PTB No smear	New				Completed	KWENENG WEST		NULL	1	1	success	Success	1	Pulmonary TB	1	0-4 years	3	1
2012	Male	1	2/11/2012	Newly registered	12/2/2011	2HRZE/4HR (New Children <30kg)	NEW	Extrapulmonary	Other Sites	12/5/2012	363	12.1	COMPLETED	Community Based	0 to 04	Y	New	Smear not done	1	EPTB	New				Completed	KWENENG WEST		NEGATIVE	1	1	success	Success	2	Extrapulmonary TB	1	0-4 years	3	1
2008	Female	1	10/12/2008	Newly registered	9/23/2008	Other	NEW	Pulmonary		4/6/2009	193	6.43	COMPLETED OR CURED		0 to 04	Y	New	Smear not done	1	PTB No smear	New				Completed	SEROWE ADMINISTRATION AUTHORITY	1/1/2005	POSITIVE	1	1	success	Success	1	Pulmonary TB	1	0-4 years	1	1
2012	Female	1	11/12/2012	Newly registered	11/9/2012	2HRZE/4HR (New Children <30kg)	NEW	Extrapulmonary	Lymph Nodes	5/10/2013	181	6.03	COMPLETED	Community Based	0 to 04	Y	New	Smear -	1	EPTB	New				Completed	OKAVANGO	11/21/2012	NEGATIVE	1	1	success	Success	2	Extrapulmonary TB	1	0-4 years	2	1
2013	Male	1	1/15/2012	Newly registered	2/14/2013	2HRZE/4HRE	NEW	Extrapulmonary	Other Sites	8/13/2013	179	5.97	COMPLETED	Community Based	0 to 04	Y	New	Smear -	1	EPTB	New				Completed	TUTUME		POSITIVE	1	1	success	Success	2	Extrapulmonary TB	1	0-4 years	1	1
2012	Male	1	3/1/2012	Newly registered	11/17/2011	2HRZE/4HR (New Children <30kg)	NEW	Pulmonary		9/3/2012	286	9.529999999999999	COMPLETED	Community Based	0 to 04	Y	New	Smear -	1	PTB Smear-	New				Completed	MOSHUPA SUB-DISTRICT	2/8/2012	NEGATIVE	1	1	success	Success	1	Pulmonary TB	1	0-4 years	3	1
2008	Female	1	4/29/2008	Newly registered	2/14/2008	2HRZE/4HR (New Children <30kg)	NEW	Pulmonary		8/13/2008	179	5.97	COMPLETED OR CURED		0 to 04	Y	New	Smear -	1	PTB Smear-	New				Completed	KWENENG EAST	3/5/2008	NEGATIVE	1	1	success	Success	1	Pulmonary TB	1	0-4 years	3	1
2014	Female	1	12/23/2014	Newly registered	12/23/2014	2HRZE/4HR (New Children <30kg)	NEW	Pulmonary		7/25/2015	212	7.07	COMPLETED	Community Based	0 to 04	Y	New	Smear not done	1	PTB No smear	New				Completed	MABUTSANE	12/18/2014	NEGATIVE	1	1	success	Success	1	Pulmonary TB	1	0-4 years	3	1
2016	Female	1	6/28/2016	Newly registered	6/14/2016	2HRZE/4HRE	NEW	Pulmonary		12/14/2016			COMPLETED	Community Based	0 to 04	Y	New	Smear not done	1	PTB No smear	New				Completed	GANTSI	12/31/2014	POSITIVE	1	1	success	Success	1	Pulmonary TB	1	0-4 years	2	1
2009	Female	1	11/16/2009	Moved in	11/16/2009	Other	NEW	Pulmonary		5/15/2010	179	5.97	COMPLETED OR CURED		0 to 04	Y	New	Smear not done	1	PTB No smear	New				Completed	KWENENG EAST		NULL	1	1	success	Success	1	Pulmonary TB	1	0-4 years	3	1
2011	Male	1	10/20/2011	Newly registered	10/20/2011	2HRZE/4HR (New Children <30kg)	NEW	Pulmonary		4/20/2012	180	6	COMPLETED		0 to 04	Y	New	Smear not done	1	PTB No smear	New				Completed	BOTETI		NULL	1	1	success	Success	1	Pulmonary TB	1	0-4 years	3	1
2010	Male	1	8/5/2010	Newly registered	8/5/2010	2HRZE/4HR (New Children <30kg)	NEW	Pulmonary		2/15/2011	190	6.33	COMPLETED OR CURED		0 to 04	Y	New	Smear not done	1	PTB No smear	New				Completed	GABORONE	12/11/2009	NEGATIVE	1	1	success	Success	1	Pulmonary TB	1	0-4 years	3	1
2009	Female	1	4/3/2009	Moved in	3/27/2009	Other	NEW	Pulmonary		10/15/2009	198	6.6	COMPLETED OR CURED		0 to 04	Y	New	Smear +	2	PTB Smear+	New	Converted to smear neg	Converted to smear neg		Cured	TUTUME		NEGATIVE	1	1	success	Success	1	Pulmonary TB	1	0-4 years	3	1
2010	Female	1	6/29/2010	Newly registered	7/28/2010	2HRZE/4HR (New Children <30kg)	NEW	Pulmonary		1/10/2011	162	5.4	COMPLETED OR CURED		0 to 04	Y	New	Smear not done	1	PTB No smear	New				Completed	KGATLENG		NEGATIVE	1	1	success	Success	1	Pulmonary TB	1	0-4 years	3	1
2015	Female	1	3/24/2015	Newly registered	3/24/2015	2HRZE/4HRE	NEW	Pulmonary		6/17/2015	83	2.77	FAILED	Community Based	0 to 04	Y	New	Smear not done	1	PTB No smear	New				Failed	SEROWE ADMINISTRATION AUTHORITY		NEGATIVE	0	4	failed	No success	1	Pulmonary TB	1	0-4 years	3	1
2010	Female	1	7/9/2010	Newly registered	7/8/2010	2HRZE/4HR (New Children <30kg)	NEW	Pulmonary		1/20/2011	192	6.4	COMPLETED OR CURED		0 to 04	Y	New	Smear -	1	PTB Smear-	New				Completed	NGAMILAND		NULL	1	1	success	Success	1	Pulmonary TB	1	0-4 years	3	1
2008	Male	1	9/9/2008	Newly registered	9/2/2008	2HRZE/4HR (New Children <30kg)	NEW	Pulmonary		3/16/2009	194	6.47	COMPLETED OR CURED		0 to 04	Y	New	Smear not done	1	PTB No smear	New				Completed	KWENENG EAST		NULL	1	1	success	Success	1	Pulmonary TB	1	0-4 years	3	1
2011	Female	1	3/17/2011	Newly registered	3/17/2011	2HRZE/4HR (New Children <30kg)	NEW	Pulmonary		10/16/2011	209	6.97	COMPLETED OR CURED	Community Based	0 to 04	Y	New	Smear not done	1	PTB No smear	New				Completed	KWENENG WEST	9/6/2010	NEGATIVE	1	1	success	Success	1	Pulmonary TB	1	0-4 years	3	1
2015	Female	1	12/18/2015	Newly registered	12/18/2015	2HRZE/4HRE	NEW	Pulmonary		6/20/2016	182	6.07	COMPLETED	Community Based	0 to 04	Y	New	Smear not done	1	PTB No smear	New				Completed	GANTSI	12/30/2015	NEGATIVE	1	1	success	Success	1	Pulmonary TB	1	0-4 years	2	1
2011	Male	1	10/19/2011	Newly registered	10/19/2011	2HRZE/4HR (New Children <30kg)	NEW	Pulmonary		4/27/2012	188	6.27	COMPLETED OR CURED		0 to 04	Y	New	Smear not done	1	PTB No smear	New				Completed	KGALAGADI NORTH		NULL	1	1	success	Success	1	Pulmonary TB	1	0-4 years	3	1
2010	Female	1	4/30/2010	Newly registered	4/27/2010	2HRZE/4HR (New Children <30kg)	NEW	Pulmonary		11/8/2010	191	6.37	COMPLETED OR CURED		0 to 04	Y	New	Smear not done	1	PTB No smear	New				Completed	GANTSI		NULL	1	1	success	Success	1	Pulmonary TB	1	0-4 years	3	1
2011	Female	1	12/1/2011	Moved in	11/12/2011	2HRZE/4HR (New Children <30kg)	NEW	Pulmonary		7/14/2012	242	8.07	COMPLETED	Community Based	0 to 04	Y	New	Smear not done	1	PTB No smear	New				Completed	GANTSI		NULL	1	1	success	Success	1	Pulmonary TB	1	0-4 years	3	1
2008	Male	1	10/23/2008	Newly registered	10/22/2008	2HRZE/4HR (New Children <30kg)	NEW	Pulmonary		4/23/2009	181	6.03	COMPLETED OR CURED		0 to 04	Y	New	Smear not done	1	PTB No smear	New				Completed	BOTETI		NULL	1	1	success	Success	1	Pulmonary TB	1	0-4 years	3	1
2011	Male	1	10/19/2011	Newly registered	10/19/2011	2HRZE/4HR (New Children <30kg)	NEW	Pulmonary		4/18/2012	179	5.97	COMPLETED	Facility Based	0 to 04	Y	New	Smear not done	1	PTB No smear	New				Completed	GANTSI	3/18/2012	NEGATIVE	1	1	success	Success	1	Pulmonary TB	1	0-4 years	2	1
2012	Female	1	9/25/2012	Newly registered	9/20/2012	2HRZE/4HR (New Children <30kg)	NEW	Pulmonary		3/20/2013	180	6	COMPLETED	Community Based	0 to 04	Y	New	Smear not done	1	PTB No smear	New				Completed	TONOTA	7/4/2012	NEGATIVE	1	1	success	Success	1	Pulmonary TB	1	0-4 years	3	1
2013	Male	1	1/31/2013	Newly registered	1/11/2013	2HRZE/4HR (New Children <30kg)	NEW	Pulmonary		7/29/2013	198	6.6	COMPLETED	Community Based	0 to 04	Y	New	Smear not done	1	PTB No smear	New				Completed	PALAPYE SUB DISTRICT	1/11/2013	NEGATIVE	1	1	success	Success	1	Pulmonary TB	1	0-4 years	3	1
2012	Female	1	8/23/2012	Newly registered	8/17/2012	2HRZE/4HRE	NEW	Pulmonary		2/17/2013	180	6	COMPLETED	Community Based	0 to 04	Y	New	Smear not done	1	PTB No smear	New				Completed	TONOTA	8/14/2012	NEGATIVE	1	1	success	Success	1	Pulmonary TB	1	0-4 years	3	1
2008	Male	1	11/21/2008	Newly registered	11/20/2008	2HRZE/4HR (New Children <30kg)	NEW	Pulmonary		5/20/2009	180	6	COMPLETED OR CURED		0 to 04	Y	New	Smear not done	1	PTB No smear	New				Completed	KWENENG WEST		NULL	1	1	success	Success	1	Pulmonary TB	1	0-4 years	3	1
2012	Male	1	7/27/2012	Newly registered	4/21/2012	2HRZE/4HRE	NEW	Pulmonary		11/30/2012	219	7.3	COMPLETED	Community Based	0 to 04	Y	New	Smear not done	1	PTB No smear	New				Completed	TONOTA	7/27/2012	POSITIVE	1	1	success	Success	1	Pulmonary TB	1	0-4 years	1	1
2008	Female	1	4/16/2008	Newly registered	4/16/2008	Other	NEW	Pulmonary		5/12/2008	26	.87	FAILED	Facility Based	0 to 04	Y	New	Smear not done	1	PTB No smear	New				Moved	BOTETI		NULL	0	4	failed	No success	1	Pulmonary TB	1	0-4 years	3	1
2009	Male	1	12/7/2009	Newly registered	8/10/2009	2HRZE/4HR (New Children <30kg)	NEW	Pulmonary		2/12/2010	182	6.07	COMPLETED OR CURED		0 to 04	Y	New	Smear +	2	PTB Smear+	New	Converted to smear neg	Converted to smear neg		Cured	SOUTH EAST		NULL	1	1	success	Success	1	Pulmonary TB	1	0-4 years	3	1
2008	Female	1	11/18/2008	Transferred in	10/27/2008	2HRZE/4HR (New Children <30kg)	NEW	Pulmonary		4/30/2009	183	6.1	COMPLETED OR CURED		0 to 04	Y	New	Smear not done	1	PTB No smear	New				Not Evaluated	MABUTSANE	10/28/2008	NEGATIVE	1	1	success	Success	1	Pulmonary TB	1	0-4 years	3	1
2009	Female	1	5/11/2009	Newly registered	4/22/2009	2HRZE/4HR (New Children <30kg)	NEW	Pulmonary		12/4/2009	222	7.4	DIED		0 to 04	Y	New	Smear -	1	PTB Smear-	New				Died	SEROWE ADMINISTRATION AUTHORITY	4/21/2009	POSITIVE	0	3	died	No success	1	Pulmonary TB	1	0-4 years	2	1
2008	Female	1	11/15/2008	Moved in	8/19/2008	2HRZE/4HR (New Children <30kg)	NEW	Pulmonary		3/3/2009	194	6.47	COMPLETED OR CURED		0 to 04	Y	New	Smear not done	1	PTB No smear	New				Completed	BOTETI		NULL	1	1	success	Success	1	Pulmonary TB	1	0-4 years	3	1
2014	Male	1	8/8/2014	Newly registered	7/28/2014	2HRZE/4HRE	NEW	Pulmonary		1/30/2015	182	6.07	COMPLETED	Community Based	0 to 04	Y	New	Smear not done	1	PTB No smear	New				Completed	CHARLESHILL	2/21/2014	NEGATIVE	1	1	success	Success	1	Pulmonary TB	1	0-4 years	2	1
2010	Female	1	11/15/2010	Newly registered	11/15/2010	2HRZE/4HR (New Children <30kg)	NEW	Pulmonary		4/21/2011	156	5.2	COMPLETED OR CURED		0 to 04	Y	New	Smear not done	1	PTB No smear	New				Completed	NORTH EAST		NEGATIVE	1	1	success	Success	1	Pulmonary TB	1	0-4 years	3	1
2009	Female	1	3/10/2009	Newly registered	3/10/2009	2HRZE/4HR (New Children <30kg)	NEW	Pulmonary		9/10/2009	180	6	COMPLETED OR CURED		0 to 04	Y	New	Smear not done	1	PTB No smear	New				Completed	GANTSI	3/5/2009	NEGATIVE	1	1	success	Success	1	Pulmonary TB	1	0-4 years	2	1
2010	Male	1	12/3/2010	Newly registered	7/27/2010	2HRZE/4HR (New Children <30kg)	NEW	Pulmonary		1/21/2011	174	5.8	COMPLETED OR CURED		0 to 04	Y	New	Smear not done	1	PTB No smear	New				Completed	TUTUME		NEGATIVE	1	1	success	Success	1	Pulmonary TB	1	0-4 years	2	1
2014	Male	1	5/16/2014	Newly registered	5/16/2014	2HRZE/4HRE	NEW	Pulmonary		1/16/2015	240	8	COMPLETED	Community Based	0 to 04	Y	New	Smear not done	1	PTB No smear	New				Completed	FRANCISTOWN	2/17/2014	NEGATIVE	1	1	success	Success	1	Pulmonary TB	1	0-4 years	3	1
2014	Male	1	7/17/2014	Newly registered	7/16/2014	2HRZES/1HRZE/5HRE (Adults & Children)	RELAPSE	Pulmonary		2/12/2015	206	6.87	COMPLETED	Community Based	0 to 04	Y	Re-treatment	Smear not done	1	PTB No smear	Relapse				Completed	BOTETI	7/16/2014	POSITIVE	1	1	success	Success	1	Pulmonary TB	1	0-4 years	1	0
2014	Male	1	9/13/2014	Newly registered	9/4/2014	2HRZE/4HRE	NEW	Pulmonary		3/4/2015	180	6	COMPLETED	Community Based	0 to 04	Y	New	Smear not done	1	PTB No smear	New				Completed	MAHALAPYE	8/4/2014	NEGATIVE	1	1	success	Success	1	Pulmonary TB	1	0-4 years	2	1
2012	Female	1	2/15/2012	Newly registered	2/15/2012	2HRZE/4HRE	NEW	Extrapulmonary	Other Sites	3/1/2012	16	.53	DIED		0 to 04	Y	New	Smear not done	1	EPTB	New				Died	KWENENG EAST		POSITIVE	0	3	died	No success	2	Extrapulmonary TB	1	0-4 years	1	1
2014	Male	1	1/27/2014	Newly registered	1/22/2014	2HRZE/4HRE	NEW	Pulmonary		7/31/2014	189	6.3	COMPLETED	Community Based	0 to 04	Y	New	Smear +	1	PTB Smear+	New	Smear results not available	Smear results not available		Completed	GANTSI	1/29/2014	NEGATIVE	1	1	success	Success	1	Pulmonary TB	1	0-4 years	2	1
2009	Male	1	12/1/2009	Newly registered	11/30/2009	2HRZE/4HR (New Children <30kg)	NEW	Pulmonary		6/20/2010	200	6.67	COMPLETED OR CURED		0 to 04	Y	New	Smear not done	1	PTB No smear	New				Completed	BOTETI	1/6/2009	POSITIVE	1	1	success	Success	1	Pulmonary TB	1	0-4 years	3	1
2016	Female	1	11/14/2016	Newly registered	11/14/2016	2HRZES/1HRZE/5HRE (Adults & Children)	RELAPSE	Extrapulmonary	Pleura	7/12/2017			COMPLETED	Community Based	0 to 04	Y	Re-treatment	Smear not done	1	EPTB	Relapse				Completed	KWENENG EAST		NULL	1	1	success	Success	2	Extrapulmonary TB	1	0-4 years	3	0
2011	Male	1	3/3/2011	Newly registered	3/3/2011	Other	NEW	Pulmonary		1/6/2012	303	10.1	COMPLETED		0 to 04	Y	New	Smear -	1	PTB Smear-	New				Completed	NORTH EAST	3/24/2011	POSITIVE	1	1	success	Success	1	Pulmonary TB	1	0-4 years	1	1
2013	Female	1	5/24/2013	Newly registered	5/23/2013	2HRZE/4HR (New Children <30kg)	NEW	Pulmonary		12/31/2013	218	7.27	CURED		0 to 04	Y	New	Smear +	2	PTB Smear+	New				Moved	KGATLENG		NEGATIVE	1	1	success	Success	1	Pulmonary TB	1	0-4 years	2	1
2013	Female	1	6/18/2013	Newly registered	6/18/2013	2HRZE/4HRE	NEW	Extrapulmonary	Other Sites	12/21/2013	183	6.1	COMPLETED	Community Based	0 to 04	Y	New	Smear not done	1	EPTB	New				Completed	BOBIRWA	6/8/2013	NEGATIVE	1	1	success	Success	2	Extrapulmonary TB	1	0-4 years	3	1
2012	Female	1	2/23/2012	Newly registered	3/8/2012	2HRZE/4HR (New Children <30kg)	NEW	Pulmonary		9/28/2012	200	6.67	COMPLETED	Facility Based	0 to 04	Y	New	Smear not done	1	PTB No smear	New				Completed	KGATLENG		NULL	1	1	success	Success	1	Pulmonary TB	1	0-4 years	3	1
2015	Female	1	3/20/2015	Newly registered	3/20/2015	2HRZE/4HR (New Children <30kg)	NEW	Pulmonary		9/30/2015	190	6.33	COMPLETED	Community Based	0 to 04	Y	New	Smear not done	1	PTB No smear	New				Completed	SEROWE ADMINISTRATION AUTHORITY		NEGATIVE	1	1	success	Success	1	Pulmonary TB	1	0-4 years	3	1
2009	Female	1	5/6/2009	Newly registered	5/6/2009	2HRZE/4HR (New Children <30kg)	NEW	Pulmonary		11/9/2009	183	6.1	COMPLETED OR CURED		0 to 04	Y	New	Smear not done	1	PTB No smear	New				Transferred Out	GABORONE		NULL	1	1	success	Success	1	Pulmonary TB	1	0-4 years	3	1
2016	Male	1	8/11/2016	Newly registered	7/12/2016	2HRZE/4HRE	NEW	Pulmonary	Lymph Nodes	11/29/2016			DEFAULTED	Community Based	0 to 04	Y	New	Smear +	1	EPTB	New	Smear results not available	Smear results not available		Defaulted	GANTSI	10/11/2016	NEGATIVE	0	2	default	No success	1	Pulmonary TB	1	0-4 years	3	1
2009	Female	1	9/24/2009	Newly registered	9/23/2009	2HRZE/4HR (New Children <30kg)	NEW	Pulmonary		5/6/2010	223	7.43	COMPLETED OR CURED		0 to 04	Y	New	Smear -	1	PTB Smear-	New				Completed	FRANCISTOWN	9/23/2009	NEGATIVE	1	1	success	Success	1	Pulmonary TB	1	0-4 years	3	1
2015	Male	1	4/20/2015	Newly registered	3/20/2015	2HRZE/4HRE	NEW	Pulmonary		5/24/2015	64	2.13	DEFAULTED	Facility Based	0 to 04	Y	New	Smear not done	1	PTB No smear	New				Defaulted	GANTSI		NULL	0	2	default	No success	1	Pulmonary TB	1	0-4 years	3	1
2012	Male	1	12/14/2012	Newly registered	12/14/2012	2HRZE/4HR (New Children <30kg)	NEW	Pulmonary		5/21/2013	157	5.23	COMPLETED		0 to 04	Y	New	Smear not done	1	PTB No smear	New				Completed	KGALAGADI NORTH		NULL	1	1	success	Success	1	Pulmonary TB	1	0-4 years	3	1
2014	Male	1	12/4/2014	Newly registered	12/3/2014	2HRZE/4HR (New Children <30kg)	NEW	Pulmonary		6/7/2015	184	6.13	COMPLETED	Facility Based	0 to 04	Y	New	Smear not done	1	PTB No smear	New				Completed	KGALAGADI NORTH		NULL	1	1	success	Success	1	Pulmonary TB	1	0-4 years	3	1
2014	Male	1	6/10/2014	Newly registered	4/15/2014	2HRZE/4HRE	NEW	Pulmonary		10/17/2014	182	6.07	COMPLETED	Community Based	0 to 04	Y	New	Smear not done	1	PTB No smear	New				Completed	GANTSI	12/4/2013	NEGATIVE	1	1	success	Success	1	Pulmonary TB	1	0-4 years	2	1
2009	Female	1	5/15/2009	Newly registered	3/27/2009	2HRZE/4HR (New Children <30kg)	NEW	Pulmonary		10/3/2009	186	6.2	COMPLETED OR CURED		0 to 04	Y	New	Smear -	1	PTB Smear-	New				Completed	GABORONE		NULL	1	1	success	Success	1	Pulmonary TB	1	0-4 years	3	1
2016	Male	1	3/25/2016	Newly registered	3/1/2016	2HRZE/4HRE	NEW	Pulmonary		9/28/2016			COMPLETED		0 to 04	Y	New	Smear +	2	PTB Smear+	New	Converted to smear neg	Converted to smear neg		Completed	SEROWE ADMINISTRATION AUTHORITY	1/26/2016	POSITIVE	1	1	success	Success	1	Pulmonary TB	1	0-4 years	3	1
2013	Male	1	5/8/2013	Moved in	2/19/2013	2HRZE/4HRE	NEW	Pulmonary		8/22/2013	183	6.1	COMPLETED	Community Based	0 to 04	Y	New	Smear not done	1	PTB No smear	New				Completed	GANTSI	8/1/2013	NEGATIVE	1	1	success	Success	1	Pulmonary TB	1	0-4 years	2	1
2011	Male	1	8/8/2011	Newly registered	6/8/2011	2HRZE/4HR (New Children <30kg)	NEW	Extrapulmonary	Pleura	12/7/2011	179	5.97	COMPLETED		0 to 04	Y	New	Smear -	1	EPTB	New				Completed	NORTH EAST	5/18/2011	NEGATIVE	1	1	success	Success	2	Extrapulmonary TB	1	0-4 years	3	1
2009	Female	1	12/31/2009	Newly registered	12/4/2009	2HRZE/4HR (New Children <30kg)	NEW	Pulmonary		6/5/2010	181	6.03	COMPLETED OR CURED		0 to 04	Y	New	Smear not done	1	PTB No smear	New				Completed	GABORONE		NULL	1	1	success	Success	1	Pulmonary TB	1	0-4 years	3	1
2008	Female	1	1/8/2008	Newly registered	1/8/2008	2HRZE/4HR (New Children <30kg)	NEW	Pulmonary		1/20/2008	12	.4	DIED		0 to 04	Y	New	Smear not done	1	PTB No smear	New				Died	BOTETI		NULL	0	3	died	No success	1	Pulmonary TB	1	0-4 years	3	1
2014	Male	1	11/17/2014	Newly registered	7/19/2014	2HRZE/4HRE	NEW	Pulmonary		2/3/2015	194	6.47	DIED		0 to 04	Y	New	Smear not done	1	PTB No smear	New				Died	FRANCISTOWN	9/16/2014	POSITIVE	0	3	died	No success	1	Pulmonary TB	1	0-4 years	1	1
2010	Female	1	2/16/2010	Newly registered	2/16/2010	2HRZE/4HR (New Children <30kg)	NEW	Extrapulmonary	Lymph Nodes	8/22/2010	186	6.2	COMPLETED OR CURED		0 to 04	Y	New	Smear not done	1	EPTB	New				Completed	GANTSI		NULL	1	1	success	Success	2	Extrapulmonary TB	1	0-4 years	3	1
2011	Male	1	1/15/2011	Newly registered	1/15/2011	2HRZE/4HR (New Children <30kg)	NEW	Pulmonary		7/15/2011	180	6	COMPLETED OR CURED		0 to 04	Y	New	Smear +	1	PTB Smear+	New	Smear results not available	Smear results not available		Completed	KWENENG WEST	1/23/2011	NEGATIVE	1	1	success	Success	1	Pulmonary TB	1	0-4 years	3	1
2010	Male	1	8/19/2010	Newly registered	8/13/2010	2HRZE/4HR (New Children <30kg)	NEW	Extrapulmonary	Lymph Nodes	2/16/2011	183	6.1	COMPLETED OR CURED		0 to 04	Y	New	Smear not done	1	EPTB	New				Completed	GANTSI		NULL	1	1	success	Success	2	Extrapulmonary TB	1	0-4 years	3	1
2009	Female	1	6/6/2009	Newly registered	5/14/2009	2HRZE/4HR (New Children <30kg)	NEW	Pulmonary		12/14/2009	210	7	COMPLETED OR CURED		0 to 04	Y	New	Smear not done	1	PTB No smear	New				Completed	GANTSI		NEGATIVE	1	1	success	Success	1	Pulmonary TB	1	0-4 years	2	1
2013	Female	1	8/15/2013	Newly registered	8/15/2013	2HRZE/4HRE	NEW	Pulmonary		2/14/2014	179	5.97	COMPLETED		0 to 04	Y	New	Smear not done	1	PTB No smear	New				Completed	KWENENG EAST		NULL	1	1	success	Success	1	Pulmonary TB	1	0-4 years	3	1
2013	Female	1	8/7/2013	Newly registered	8/13/2013	2HRZE/4HR (New Children <30kg)	NEW	Pulmonary		2/14/2014	181	6.03	COMPLETED		0 to 04	Y	New	Smear not done	1	PTB No smear	New				Completed	MOSHUPA SUB-DISTRICT		NULL	1	1	success	Success	1	Pulmonary TB	1	0-4 years	3	1
2010	Male	1	11/28/2010	Newly registered	12/6/2010	2HRZE/4HR (New Children <30kg)	NEW	Pulmonary		7/28/2011	232	7.73	COMPLETED OR CURED		0 to 04	Y	New	Smear -	1	PTB Smear-	New				Completed	KWENENG WEST	10/27/2010	POSITIVE	1	1	success	Success	1	Pulmonary TB	1	0-4 years	1	1
2013	Male	1	7/25/2013	Transferred in	7/24/2013	2HRZE/4HRE	NEW	Pulmonary		9/29/2013	65	2.17	DIED	Community Based	0 to 04	Y	New	Smear -	1	PTB Smear-	New				Died	KGATLENG		NULL	0	3	died	No success	1	Pulmonary TB	1	0-4 years	3	1
2008	Male	1	6/11/2008	Moved in	6/11/2008	2HRZE/4HR (New Children <30kg)	NEW	Extrapulmonary	Lymph Nodes	12/11/2008	180	6	COMPLETED OR CURED		0 to 04	Y	New	Smear not done	1	EPTB	New				Completed	KGALAGADI NORTH		NULL	1	1	success	Success	2	Extrapulmonary TB	1	0-4 years	3	1
2009	Male	1	10/8/2009	Newly registered	10/5/2009	2HRZE/4HR (New Children <30kg)	NEW	Pulmonary		4/19/2010	194	6.47	COMPLETED OR CURED		0 to 04	Y	New	Smear not done	1	PTB No smear	New				Completed	KWENENG EAST		NULL	1	1	success	Success	1	Pulmonary TB	1	0-4 years	3	1
2014	Male	1	6/30/2014	Newly registered	6/11/2014	2HRZE/4HR (New Children <30kg)	NEW	Extrapulmonary	Lymph Nodes	1/13/2015	212	7.07	COMPLETED	Community Based	0 to 04	Y	New	Smear not done	1	EPTB	New				Completed	SEROWE ADMINISTRATION AUTHORITY	9/10/2014	NEGATIVE	1	1	success	Success	2	Extrapulmonary TB	1	0-4 years	3	1
2008	Female	1	2/15/2008	Newly registered	2/15/2008	2HRZE/4HR (New Children <30kg)	NEW	Pulmonary		8/16/2008	181	6.03	COMPLETED OR CURED		0 to 04	Y	New	Smear not done	1	PTB No smear	New				Completed	NORTH EAST	1/11/2008	NEGATIVE	1	1	success	Success	1	Pulmonary TB	1	0-4 years	3	1
2008	Female	1	3/12/2008	Moved in	9/14/2007	2HRZE/4HR (New Children <30kg)	NEW	Extrapulmonary	Lymph Nodes	3/14/2008	180	6	COMPLETED OR CURED		0 to 04	Y	New	Smear not done	1	EPTB	New				Completed	GANTSI		NULL	1	1	success	Success	2	Extrapulmonary TB	1	0-4 years	3	1
2015	Male	1	4/2/2015	Newly registered	4/1/2015	2HRZE/4HR (New Children <30kg)	NEW	Extrapulmonary	Pericardium	10/8/2015	187	6.23	COMPLETED	Community Based	0 to 04	Y	New	Smear not done	1	EPTB	New				Completed	SEROWE ADMINISTRATION AUTHORITY	5/27/2015	POSITIVE	1	1	success	Success	2	Extrapulmonary TB	1	0-4 years	3	1
2012	Female	1	4/2/2012	Newly registered	10/14/2011	2HRZE/4HR (New Children <30kg)	NEW	Extrapulmonary	Meningitis	1/14/2013	450	15	DEFAULTED	Community Based	0 to 04	Y	New	Smear not done	1	EPTB	New				Defaulted	TONOTA	4/2/2012	NEGATIVE	0	2	default	No success	2	Extrapulmonary TB	1	0-4 years	3	1
2012	Female	1	2/1/2012	Moved in	9/15/2011	2HRZE/4HR (New Children <30kg)	NEW	Pulmonary		4/1/2012	196	6.53	COMPLETED	Community Based	0 to 04	Y	New	Smear not done	1	PTB No smear	New				Completed	GOODHOPE		NULL	1	1	success	Success	1	Pulmonary TB	1	0-4 years	3	1
2009	Male	1	8/10/2009	Newly registered	8/6/2009	2HRZE/4HR (New Children <30kg)	NEW	Pulmonary		2/26/2010	200	6.67	COMPLETED OR CURED		0 to 04	Y	New	Smear -	1	PTB Smear-	New				Completed	SEROWE ADMINISTRATION AUTHORITY		NULL	1	1	success	Success	1	Pulmonary TB	1	0-4 years	3	1
2015	Male	1	10/5/2015	Newly registered	9/24/2015	2HRZE/4HRE	NEW	Pulmonary		2/24/2016	150	5	COMPLETED	Community Based	0 to 04	Y	New	Smear not done	1	PTB No smear	New				Completed	GANTSI	9/23/2015	NEGATIVE	1	1	success	Success	1	Pulmonary TB	1	0-4 years	2	1
2008	Female	1	12/5/2008	Newly registered	12/3/2008	2HRZE/4HR (New Children <30kg)	NEW	Pulmonary		6/18/2009	195	6.5	COMPLETED OR CURED		0 to 04	Y	New	Smear +	1	PTB Smear+	New	Smear results not available	Smear results not available		Completed	LOBATSE	7/9/2008	NEGATIVE	1	1	success	Success	1	Pulmonary TB	1	0-4 years	3	1
2009	Male	1	11/11/2009	Newly registered	11/11/2009	2HRZE/4HR (New Children <30kg)	NEW	Pulmonary		6/2/2010	201	6.7	COMPLETED OR CURED	Community Based	0 to 04	Y	New	Smear not done	1	PTB No smear	New				Completed	FRANCISTOWN	10/15/2009	NEGATIVE	1	1	success	Success	1	Pulmonary TB	1	0-4 years	3	1
2008	Female	1	11/7/2008	Newly registered	11/6/2008	2HRZE/4HR (New Children <30kg)	NEW	Extrapulmonary	Lymph Nodes	5/6/2009	180	6	COMPLETED OR CURED		0 to 04	Y	New	Smear not done	1	EPTB	New				Completed	SELEBI PHIKWE		NEGATIVE	1	1	success	Success	2	Extrapulmonary TB	1	0-4 years	3	1
2013	Male	1	2/22/2013	Newly registered	2/28/2013	2HRZE/4HRE	NEW	Pulmonary		10/25/2013	235	7.83	COMPLETED		0 to 04	Y	New	Smear not done	1	PTB No smear	New				Completed	KWENENG EAST	2/14/2013	NEGATIVE	1	1	success	Success	1	Pulmonary TB	1	0-4 years	3	1
2012	Male	1	8/17/2012	Newly registered	8/20/2012	2HRZE/4HRE	NEW	Pulmonary		2/20/2013	180	6	COMPLETED	Community Based	0 to 04	Y	New	Smear not done	1	PTB No smear	New				Completed	CHARLESHILL		NEGATIVE	1	1	success	Success	1	Pulmonary TB	1	0-4 years	2	1
2015	Male	1	10/19/2015	Newly registered	9/15/2015	2HRZE/4HRE	NEW	Pulmonary		3/20/2016	185	6.17	COMPLETED	Community Based	0 to 04	Y	New	Smear not done	1	PTB No smear	New				Completed	GANTSI	9/15/2015	POSITIVE	1	1	success	Success	1	Pulmonary TB	1	0-4 years	1	1
2016	Male	1	3/24/2016	Newly registered	3/20/2016	2HRZE/4HRE	NEW	Extrapulmonary	Lymph Nodes	9/20/2016			COMPLETED	Community Based	0 to 04	Y	New	Smear -	1	EPTB	New				Completed	SELEBI PHIKWE		NULL	1	1	success	Success	2	Extrapulmonary TB	1	0-4 years	3	1
2009	Male	1	1/23/2009	Newly registered	1/15/2009	2HRZE/4HR (New Children <30kg)	NEW	Pulmonary		7/16/2009	181	6.03	COMPLETED OR CURED		0 to 04	Y	New	Smear not done	1	PTB No smear	New				Completed	KWENENG WEST		NEGATIVE	1	1	success	Success	1	Pulmonary TB	1	0-4 years	3	1
2008	Female	1	9/18/2008	Moved in	3/20/2008	2HRZE/4HR (New Children <30kg)	NEW	Pulmonary		9/26/2008	186	6.2	COMPLETED OR CURED		0 to 04	Y	New	Smear not done	1	PTB No smear	New				Completed	GABORONE		NULL	1	1	success	Success	1	Pulmonary TB	1	0-4 years	3	1
2013	Female	1	6/10/2013	Newly registered	5/5/2013	2HRZE/4HRE	NEW	Pulmonary		12/4/2013	209	6.97	COMPLETED	Community Based	0 to 04	Y	New	Smear not done	1	PTB No smear	New				Completed	MOSHUPA SUB-DISTRICT	5/1/2013	NEGATIVE	1	1	success	Success	1	Pulmonary TB	1	0-4 years	3	1
2008	Male	1	8/13/2008	Newly registered	8/10/2008	2HRZE/4HR (New Children <30kg)	NEW	Pulmonary		3/17/2009	217	7.23	COMPLETED OR CURED		0 to 04	Y	New	Smear not done	1	PTB No smear	New				Completed	KWENENG EAST		NULL	1	1	success	Success	1	Pulmonary TB	1	0-4 years	3	1
2011	Female	1	3/29/2011	Newly registered	3/29/2011	Other	NEW	Pulmonary		10/5/2011	186	6.2	COMPLETED		0 to 04	Y	New	Smear not done	1	PTB No smear	New				Completed	NORTH EAST	2/10/2010	NEGATIVE	1	1	success	Success	1	Pulmonary TB	1	0-4 years	3	1
2012	Male	1	1/30/2012	Moved in	1/18/2012	2HRZE/4HR (New Children <30kg)	NEW	Pulmonary		6/17/2012	149	4.97	COMPLETED	Community Based	0 to 04	Y	New	Smear not done	1	PTB No smear	New				Completed	OKAVANGO	1/16/2012	NEGATIVE	1	1	success	Success	1	Pulmonary TB	1	0-4 years	2	1
2008	Male	1	5/12/2008	Newly registered	4/16/2008	2HRZE/4HR (New Children <30kg)	NEW	Extrapulmonary	Other Sites	10/22/2008	186	6.2	COMPLETED OR CURED		0 to 04	Y	New	Smear not done	1	EPTB	New				Completed	BOTETI	7/4/2008	NEGATIVE	1	1	success	Success	2	Extrapulmonary TB	1	0-4 years	3	1
2010	Female	1	5/10/2010	Newly registered	4/20/2010	Other	NEW	Extrapulmonary	Lymph Nodes	10/5/2010	165	5.5	COMPLETED OR CURED		0 to 04	Y	New	Smear not done	1	EPTB	New				Transferred Out	TONOTA	10/3/2010	NEGATIVE	1	1	success	Success	2	Extrapulmonary TB	1	0-4 years	2	1
2014	Male	1	11/11/2014	Newly registered	11/11/2014	2HRZE/4HRE	NEW	Pulmonary		5/18/2015	187	6.23	CURED	Community Based	0 to 04	Y	New	Smear +	2	PTB Smear+	New	Converted to smear neg	Converted to smear neg		Cured	LOBATSE	5/7/2015	NEGATIVE	1	1	success	Success	1	Pulmonary TB	1	0-4 years	3	1
2016	Female	1	6/22/2016	Newly registered	3/20/2016	2HRZE/4HRE	NEW	Extrapulmonary	Other Sites	9/2/2016			COMPLETED	Community Based	0 to 04	Y	New	Smear not done	1	EPTB	New				Completed	SELEBI PHIKWE	2/24/2016	NEGATIVE	1	1	success	Success	2	Extrapulmonary TB	1	0-4 years	2	1
2008	Female	1	2/12/2008	Newly registered	1/25/2008	2HRZE/4HR (New Children <30kg)	NEW	Pulmonary		8/15/2008	200	6.67	COMPLETED OR CURED		0 to 04	Y	New	Smear not done	1	PTB No smear	New				Completed	MAHALAPYE		NULL	1	1	success	Success	1	Pulmonary TB	1	0-4 years	3	1
2011	Male	1	3/14/2011	Newly registered	3/14/2011	Other	NEW	Pulmonary		9/5/2011	171	5.7	COMPLETED		0 to 04	Y	New	Smear +	1	PTB Smear+	New	Smear results not available	Smear results not available		Completed	NORTH EAST	8/10/2011	NEGATIVE	1	1	success	Success	1	Pulmonary TB	1	0-4 years	3	1
2012	Male	1	3/28/2012	Newly registered	2/14/2012	2HRZE/4HR (New Children <30kg)	NEW	Pulmonary		8/15/2012	181	6.03	COMPLETED	Community Based	0 to 04	Y	New	Smear not done	1	PTB No smear	New				Completed	FRANCISTOWN		NULL	1	1	success	Success	1	Pulmonary TB	1	0-4 years	3	1
2009	Male	1	12/21/2009	Newly registered	12/18/2009	2HRZE/4HR (New Children <30kg)	NEW	Pulmonary		5/27/2010	159	5.3	COMPLETED OR CURED		0 to 04	Y	New	Smear not done	1	PTB No smear	New				Completed	KGALAGADI SOUTH		NEGATIVE	1	1	success	Success	1	Pulmonary TB	1	0-4 years	3	1
2012	Female	1	8/29/2012	Newly registered	8/29/2012	2HRZE/4HR (New Children <30kg)	NEW	Pulmonary		2/20/2013	171	5.7	COMPLETED	Community Based	0 to 04	Y	New	Smear not done	1	PTB No smear	New				Completed	MABUTSANE	8/3/2012	NEGATIVE	1	1	success	Success	1	Pulmonary TB	1	0-4 years	3	1
2011	Female	1	3/15/2011	Newly registered	1/13/2011	2HRZE/4HR (New Children <30kg)	NEW	Pulmonary		9/8/2011	235	7.83	COMPLETED		0 to 04	Y	New	Smear -	1	PTB Smear-	New				Completed	SEROWE ADMINISTRATION AUTHORITY		NEGATIVE	1	1	success	Success	1	Pulmonary TB	1	0-4 years	3	1
2008	Female	1	10/2/2008	Newly registered	9/29/2008	2HRZE/4HR (New Children <30kg)	NEW	Pulmonary		4/6/2009	187	6.23	COMPLETED OR CURED		0 to 04	Y	New	Smear not done	1	PTB No smear	New				Completed	TUTUME		NULL	1	1	success	Success	1	Pulmonary TB	1	0-4 years	3	1
2008	Female	1	9/12/2008	Newly registered	8/7/2008	2HRZE/4HR (New Children <30kg)	NEW	Extrapulmonary	Other Sites	2/28/2009	201	6.7	COMPLETED OR CURED		0 to 04	Y	New	Smear not done	1	EPTB	New				Completed	GABORONE		NULL	1	1	success	Success	2	Extrapulmonary TB	1	0-4 years	3	1
2014	Female	1	10/7/2014	Newly registered	10/7/2014	2HRZE/4HR (New Children <30kg)	NEW	Pulmonary		4/10/2015	183	6.1	COMPLETED	Facility Based	0 to 04	Y	New	Smear -	1	PTB Smear-	New				Transferred Out	KGATLENG	10/2/2014	NEGATIVE	1	1	success	Success	1	Pulmonary TB	1	0-4 years	2	1
2008	Male	1	10/24/2008	Newly registered	10/24/2008	2HRZE/4HR (New Children <30kg)	NEW	Pulmonary		5/23/2009	209	6.97	COMPLETED OR CURED		0 to 04	Y	New	Smear not done	1	PTB No smear	New				Completed	BOTETI		NULL	1	1	success	Success	1	Pulmonary TB	1	0-4 years	3	1
2011	Male	1	10/10/2011	Newly registered	11/10/2011	2HRZES/1HRZE/5HRE (Adults & Children)	FAILURE	Pulmonary		7/5/2012	235	7.83	COMPLETED		0 to 04	Y	Re-treatment	Smear not done	1	PTB No smear	Failure				Completed	BOTETI		NULL	1	1	success	Success	1	Pulmonary TB	1	0-4 years	3	0
2014	Male	1	6/13/2014	Transferred in	1/10/2014	2HRZE/4HRE	NEW	Pulmonary		8/5/2014	205	6.83	COMPLETED	Community Based	0 to 04	Y	New	Smear not done	1	PTB No smear	New				Not Evaluated	KWENENG EAST		NULL	1	1	success	Success	1	Pulmonary TB	1	0-4 years	3	1
2013	Female	1	10/1/2013	Newly registered	10/1/2013	2HRZE/4HR (New Children <30kg)	NEW	Pulmonary		2/10/2014	129	4.3	DIED	Community Based	0 to 04	Y	New	Smear not done	1	PTB No smear	New				Died	SOUTH EAST	2/24/2012	POSITIVE	0	3	died	No success	1	Pulmonary TB	1	0-4 years	1	1
2014	Female	1	7/15/2014	Transferred in	5/6/2014	2HRZE/4HRE	NEW	Pulmonary		2/16/2015	280	9.33	COMPLETED	Facility Based	0 to 04	Y	New	Smear not done	1	PTB No smear	New				Not Evaluated	KGALAGADI NORTH		NEGATIVE	1	1	success	Success	1	Pulmonary TB	1	0-4 years	3	1
2012	Female	1	6/11/2012	Newly registered	6/7/2012	2HRZE/4HR (New Children <30kg)	NEW	Pulmonary		12/6/2012	179	5.97	COMPLETED	Community Based	0 to 04	Y	New	Smear not done	1	PTB No smear	New				Completed	GANTSI	8/6/2012	NEGATIVE	1	1	success	Success	1	Pulmonary TB	1	0-4 years	2	1
2011	Female	1	4/7/2011	Newly registered	5/1/2011	2HRZE/4HR (New Children <30kg)	NEW	Pulmonary		1/25/2012	264	8.800000000000001	COMPLETED		0 to 04	Y	New	Smear not done	1	PTB No smear	New				Completed	TUTUME		NULL	1	1	success	Success	1	Pulmonary TB	1	0-4 years	3	1
2013	Female	1	10/24/2013	Newly registered	10/25/2013	2HRZE/4HRE	NEW	Pulmonary		5/13/2014	198	6.6	COMPLETED		0 to 04	Y	New	Smear +	1	PTB Smear+	New				Moved	KGALAGADI SOUTH	12/12/2013	NEGATIVE	1	1	success	Success	1	Pulmonary TB	1	0-4 years	3	1
2012	Female	1	11/29/2012	Newly registered	9/7/2012	2HRZE/4HRE	NEW	Pulmonary		3/10/2013	183	6.1	COMPLETED	Community Based	0 to 04	Y	New	Smear not done	1	PTB No smear	New				Completed	KWENENG EAST		POSITIVE	1	1	success	Success	1	Pulmonary TB	1	0-4 years	3	1
2016	Female	1	9/5/2016	Newly registered	7/12/2016	2HRZE/4HRE	NEW	Pulmonary					COMPLETED	Community Based	0 to 04	Y	New	Smear not done	1	PTB No smear	New				Not Evaluated	GABORONE		POSITIVE	1	1	success	Success	1	Pulmonary TB	1	0-4 years	1	1
2013	Female	1	12/11/2013	Newly registered	11/28/2013	2HRZE/4HRE	NEW	Pulmonary		5/28/2014	180	6	COMPLETED	Facility Based	0 to 04	Y	New	Smear -	1	PTB Smear-	New				Completed	TONOTA	9/1/2012	NEGATIVE	1	1	success	Success	1	Pulmonary TB	1	0-4 years	3	1
2008	Male	1	10/1/2008	Newly registered	9/22/2008	2HRZE/4HR (New Children <30kg)	NEW	Pulmonary		3/31/2009	189	6.3	COMPLETED OR CURED		0 to 04	Y	New	Smear not done	1	PTB No smear	New				Completed	BOBIRWA	11/6/2007	NEGATIVE	1	1	success	Success	1	Pulmonary TB	1	0-4 years	3	1
2014	Female	1	4/8/2014	Newly registered	4/8/2014	2HRZE/4HRE	NEW	Pulmonary		10/10/2014	182	6.07	COMPLETED	Community Based	0 to 04	Y	New	Smear not done	1	PTB No smear	New				Completed	FRANCISTOWN	4/12/2014	NEGATIVE	1	1	success	Success	1	Pulmonary TB	1	0-4 years	3	1
2008	Female	1	7/3/2008	Newly registered	5/11/2008	2HRZE/4HR (New Children <30kg)	NEW	Extrapulmonary	Pleura	10/18/2008	157	5.23	DIED		0 to 04	Y	New	Smear not done	1	EPTB	New				Died	KWENENG EAST	1/18/2008	POSITIVE	0	3	died	No success	2	Extrapulmonary TB	1	0-4 years	3	1
2016	Female	1	5/24/2016	Newly registered	3/31/2016	2HRZE/4HRE	NEW	Pulmonary					COMPLETED	Community Based	0 to 04	Y	New	Smear -	1	PTB Smear-	New				Not Evaluated	GABORONE		POSITIVE	1	1	success	Success	1	Pulmonary TB	1	0-4 years	1	1
2010	Male	1	9/5/2010	Newly registered	9/6/2010	2HRZE/4HR (New Children <30kg)	NEW	Pulmonary		4/1/2011	205	6.83	COMPLETED OR CURED		0 to 04	Y	New	Smear not done	1	PTB No smear	New				Completed	TUTUME		POSITIVE	1	1	success	Success	1	Pulmonary TB	1	0-4 years	2	1
2009	Male	1	10/9/2009	Newly registered	10/9/2009	2HRZE/4HR (New Children <30kg)	NEW	Pulmonary		4/7/2010	178	5.93	COMPLETED OR CURED		0 to 04	Y	New	Smear not done	1	PTB No smear	New				Completed	MAHALAPYE		NULL	1	1	success	Success	1	Pulmonary TB	1	0-4 years	3	1
2010	Male	1	3/18/2010	Newly registered	12/11/2009	2HRZE/4HR (New Children <30kg)	NEW	Extrapulmonary	Lymph Nodes	5/18/2010	157	5.23	DIED	Facility Based	0 to 04	Y	New	Smear not done	1	EPTB	New				Died	KWENENG WEST	1/2/2010	POSITIVE	0	3	died	No success	2	Extrapulmonary TB	1	0-4 years	3	1
2014	Female	1	2/4/2014	Transferred in	1/23/2014	2HRZE/4HRE	NEW	Extrapulmonary	Meningitis	9/18/2014	235	7.83	COMPLETED	Community Based	0 to 04	Y	New	Smear not done	1	EPTB	New				Not Evaluated	TUTUME		POSITIVE	1	1	success	Success	2	Extrapulmonary TB	1	0-4 years	2	1
2019	Male	1			1/9/2019	2HRZE/4HRE		ExtraPulmonary TB	lymph nodes	7/9/2019			COMPLETED	Community based													2019-01-09 00:00:00	NEGATIVE	1	1	success	Success	2	Extrapulmonary TB	1	0-4 years	3	0
2009	Male	1	11/16/2009	Newly registered	11/16/2009	Other	NEW	Pulmonary		11/18/2009	2	.07	DIED		0 to 04	Y	New	Smear not done	1	PTB No smear	New				Died	MOSHUPA SUB-DISTRICT		NULL	0	3	died	No success	1	Pulmonary TB	1	0-4 years	3	1
2013	Male	1	10/31/2013	Newly registered	10/24/2013	2HRZE/4HRE	NEW	Pulmonary		4/28/2014	184	6.13	COMPLETED		0 to 04	Y	New	Smear not done	1	PTB No smear	New				Completed	KWENENG EAST		NULL	1	1	success	Success	1	Pulmonary TB	1	0-4 years	3	1
2016	Male	1	3/12/2016	Newly registered	3/7/2016	2HRZE/4HRE	NEW	Pulmonary		9/29/2016			COMPLETED	Facility Based	0 to 04	Y	New	Smear not done	1	PTB No smear	New				Completed	KGALAGADI NORTH		NULL	1	1	success	Success	1	Pulmonary TB	1	0-4 years	3	1
2008	Male	1	2/12/2008	Newly registered	11/22/2007	2HRZE/4HR (New Children <30kg)	NEW	Pulmonary		4/12/2008	140	4.67	DEFAULTED		0 to 04	Y	New	Smear not done	1	PTB No smear	New				Defaulted	BOTETI	12/21/2007	NEGATIVE	0	2	default	No success	1	Pulmonary TB	1	0-4 years	2	1
2012	Female	1	11/18/2011	Moved in	11/18/2011	Other	NEW	Pulmonary		5/28/2012	190	6.33	COMPLETED	Community Based	0 to 04	Y	New	Smear -	1	PTB Smear-	New				Completed	MOSHUPA SUB-DISTRICT		NULL	1	1	success	Success	1	Pulmonary TB	1	0-4 years	3	1
2009	Male	1	3/27/2009	Newly registered	3/6/2009	Other	NEW	Pulmonary		9/4/2009	178	5.93	COMPLETED OR CURED		0 to 04	Y	New	Smear not done	1	PTB No smear	New				Completed	MOSHUPA SUB-DISTRICT	3/6/2009	NEGATIVE	1	1	success	Success	1	Pulmonary TB	1	0-4 years	3	1
2012	Male	1	8/28/2012	Newly registered	8/23/2012	2HRZE/4HR (New Children <30kg)	NEW	Pulmonary		3/1/2013	188	6.27	COMPLETED		0 to 04	Y	New	Smear not done	1	PTB No smear	New				Completed	KGATLENG		NULL	1	1	success	Success	1	Pulmonary TB	1	0-4 years	3	1
2015	Male	1	11/3/2015	Newly registered	11/3/2015	2HRZE/4HRE	NEW	Pulmonary		5/9/2016	186	6.2	COMPLETED	Community Based	0 to 04	Y	New	Smear not done	1	PTB No smear	New				Completed	TUTUME		NEGATIVE	1	1	success	Success	1	Pulmonary TB	1	0-4 years	2	1
2014	Male	1	2/28/2014	Newly registered	2/20/2014	2HRZE/4HRE	NEW	Pulmonary		8/19/2014	179	5.97	CURED	Community Based	0 to 04	Y	New	Smear +	2	PTB Smear+	New	Smear results not available	Smear results not available		Cured	NORTH EAST		NEGATIVE	1	1	success	Success	1	Pulmonary TB	1	0-4 years	3	1
2008	Male	1	4/14/2008	Transferred in	12/1/2007	2HRZE/4HR (New Children <30kg)	NEW	Pulmonary		9/11/2008	280	9.33	COMPLETED OR CURED		0 to 04	Y	New	Smear not done	1	PTB No smear	New				Not Evaluated	MAHALAPYE	3/4/2008	NEGATIVE	1	1	success	Success	1	Pulmonary TB	1	0-4 years	2	1
2009	Female	1	7/2/2009	Transferred in	5/6/2009	2HRZE/4HR (New Children <30kg)	NEW	Pulmonary		11/9/2009	183	6.1	COMPLETED OR CURED		0 to 04	Y	New	Smear not done	1	PTB No smear	New				Not Evaluated	KWENENG EAST		NULL	1	1	success	Success	1	Pulmonary TB	1	0-4 years	3	1
2008	Male	1	10/24/2008	Newly registered	10/17/2008	2HRZE/4HR (New Children <30kg)	NEW	Extrapulmonary	Other Sites	11/11/2008	24	.8	DIED		0 to 04	Y	New	Smear not done	1	EPTB	New				Died	BOTETI		NULL	0	3	died	No success	2	Extrapulmonary TB	1	0-4 years	3	1
2010	Male	1	5/4/2010	Newly registered	5/3/2010	2HRZE/4HR (New Children <30kg)	NEW	Extrapulmonary	Other Sites	9/7/2010	124	4.13	DIED		0 to 04	Y	New	Smear not done	1	EPTB	New				Died	KWENENG WEST		NULL	0	3	died	No success	2	Extrapulmonary TB	1	0-4 years	3	1
2008	Male	1	7/9/2008	Newly registered	7/9/2008	2HRZE/4HR (New Children <30kg)	NEW	Extrapulmonary	Pleura	8/12/2008	33	1.1	DIED		0 to 04	Y	New	Smear not done	1	EPTB	New				Died	OKAVANGO		NULL	0	3	died	No success	2	Extrapulmonary TB	1	0-4 years	3	1
2008	Male	1	5/20/2008	Newly registered	5/20/2008	2HRZE/4HR (New Children <30kg)	NEW	Pulmonary		11/25/2008	185	6.17	COMPLETED OR CURED		0 to 04	Y	New	Smear not done	1	PTB No smear	New				Completed	SEROWE ADMINISTRATION AUTHORITY		NULL	1	1	success	Success	1	Pulmonary TB	1	0-4 years	3	1
2010	Female	1	9/12/2010	Newly registered	9/8/2010	2HRZE/4HR (New Children <30kg)	NEW	Extrapulmonary	Other Sites	3/28/2011	200	6.67	COMPLETED OR CURED		0 to 04	Y	New	Smear -	1	EPTB	New				Completed	MOSHUPA SUB-DISTRICT	9/6/2010	NEGATIVE	1	1	success	Success	2	Extrapulmonary TB	1	0-4 years	3	1
2012	Male	1	11/6/2012	Newly registered	11/6/2012	2HRZE/4HR (New Children <30kg)	NEW	Pulmonary		2/12/2013	96	3.2	DIED		0 to 04	Y	New	Smear +	1	PTB Smear+	New	Smear results not available	Died during treatment		Died	NGAMILAND		NULL	0	3	died	No success	1	Pulmonary TB	1	0-4 years	3	1
2015	Male	1	8/20/2015	Newly registered	8/20/2015	2HRZE/4HR (New Children <30kg)	NEW	Pulmonary		3/9/2016	199	6.63	COMPLETED	Community Based	0 to 04	Y	New	Smear -	1	PTB Smear-	New				Completed	KGATLENG		NEGATIVE	1	1	success	Success	1	Pulmonary TB	1	0-4 years	2	1
2008	Female	1	12/17/2008	Newly registered	12/16/2008	2HRZE/4HR (New Children <30kg)	NEW	Pulmonary		6/16/2009	180	6	COMPLETED OR CURED		0 to 04	Y	New	Smear not done	1	PTB No smear	New				Completed	GABORONE		NULL	1	1	success	Success	1	Pulmonary TB	1	0-4 years	3	1
2009	Female	1	11/30/2009	Newly registered	6/13/2009	2HRZE/4HR (New Children <30kg)	NEW	Pulmonary		12/13/2009	180	6	COMPLETED OR CURED		0 to 04	Y	New	Smear -	1	PTB Smear-	New				Completed	GABORONE	6/24/2009	POSITIVE	1	1	success	Success	1	Pulmonary TB	1	0-4 years	3	1
2010	Male	1	9/28/2010	Newly registered	9/28/2010	2HRZE/4HR (New Children <30kg)	NEW	Extrapulmonary	Lymph Nodes	3/28/2011	180	6	COMPLETED OR CURED		0 to 04	Y	New	Smear not done	1	EPTB	New				Completed	BOBIRWA		NULL	1	1	success	Success	2	Extrapulmonary TB	1	0-4 years	3	1
2009	Male	1	4/3/2009	Newly registered	4/2/2009	2HRZE/4HR (New Children <30kg)	NEW	Pulmonary		10/2/2009	180	6	COMPLETED OR CURED		0 to 04	Y	New	Smear not done	1	PTB No smear	New				Completed	KWENENG EAST		NULL	1	1	success	Success	1	Pulmonary TB	1	0-4 years	3	1
2008	Male	1	2/9/2008	Newly registered	2/9/2008	2HRZE/4HR (New Children <30kg)	NEW	Pulmonary		8/7/2008	178	5.93	COMPLETED OR CURED		0 to 04	Y	New	Smear not done	1	PTB No smear	New				Completed	TUTUME		NULL	1	1	success	Success	1	Pulmonary TB	1	0-4 years	3	1
2009	Male	1	3/3/2009	Newly registered	2/24/2009	2HRZE/4HR (New Children <30kg)	NEW	Pulmonary		8/31/2009	187	6.23	COMPLETED OR CURED		0 to 04	Y	New	Smear not done	1	PTB No smear	New				Completed	KWENENG WEST	5/14/2008	NEGATIVE	1	1	success	Success	1	Pulmonary TB	1	0-4 years	3	1
2009	Male	1	1/21/2009	Moved in	12/22/2008	2HRZE/4HR (New Children <30kg)	NEW	Pulmonary		4/7/2009	105	3.5	DIED		0 to 04	Y	New	Smear not done	1	PTB No smear	New				Died	TUTUME	1/28/2009	POSITIVE	0	3	died	No success	1	Pulmonary TB	1	0-4 years	3	1
2013	Male	1	10/3/2013	Newly registered	10/2/2013	2HRZE/4HRE	NEW	Pulmonary		4/3/2014	181	6.03	COMPLETED	Community Based	0 to 04	Y	New	Smear not done	1	PTB No smear	New				Completed	BOBIRWA		NULL	1	1	success	Success	1	Pulmonary TB	1	0-4 years	3	1
2009	Male	1	6/24/2009	Newly registered	6/19/2009	2HRZE/4HR (New Children <30kg)	NEW	Pulmonary		12/18/2009	179	5.97	COMPLETED OR CURED		0 to 04	Y	New	Smear not done	1	PTB No smear	New				Completed	KWENENG EAST		NULL	1	1	success	Success	1	Pulmonary TB	1	0-4 years	3	1
2012	Male	1	12/19/2012	Newly registered	12/8/2012	2HRZE/4HRE	NEW	Pulmonary		6/21/2013	193	6.43	COMPLETED	Community Based	0 to 04	Y	New	Smear not done	1	PTB No smear	New				Completed	KWENENG EAST		NULL	1	1	success	Success	1	Pulmonary TB	1	0-4 years	3	1
2010	Female	1	8/30/2010	Newly registered	8/23/2010	2HRZE/4HR (New Children <30kg)	NEW	Pulmonary		3/11/2011	198	6.6	COMPLETED OR CURED		0 to 04	Y	New	Smear -	1	PTB Smear-	New				Completed	MABUTSANE		NULL	1	1	success	Success	1	Pulmonary TB	1	0-4 years	3	1
2013	Female	1	10/31/2013	Newly registered	10/30/2013	2HRZE/4HRE	NEW	Pulmonary		4/29/2014	179	5.97	COMPLETED	Community Based	0 to 04	Y	New	Smear +	1	PTB Smear+	New	Smear results not available	Smear results not available		Completed	NGAMILAND	2/19/2013	NEGATIVE	1	1	success	Success	1	Pulmonary TB	1	0-4 years	2	1
2011	Male	1	12/14/2011	Newly registered	10/19/2011	2HRZE/4HR (New Children <30kg)	NEW	Extrapulmonary	Other Sites	3/31/2012	162	5.4	COMPLETED		0 to 04	Y	New	Smear not done	1	EPTB	New				Completed	KWENENG EAST		POSITIVE	1	1	success	Success	2	Extrapulmonary TB	1	0-4 years	1	1
2008	Male	1	2/15/2008	Moved in	2/7/2008	2HRZE/4HR (New Children <30kg)	NEW	Pulmonary		8/21/2008	194	6.47	COMPLETED OR CURED		0 to 04	Y	New	Smear not done	1	PTB No smear	New				Completed	SEROWE ADMINISTRATION AUTHORITY	1/1/2008	NEGATIVE	1	1	success	Success	1	Pulmonary TB	1	0-4 years	3	1
2012	Male	1	5/9/2012	Newly registered	4/25/2012	2HRZE/4HR (New Children <30kg)	NEW	Pulmonary		5/11/2012	16	.53	DIED	Community Based	0 to 04	Y	New	Smear -	1	PTB Smear-	New				Died	MABUTSANE	4/25/2012	NEGATIVE	0	3	died	No success	1	Pulmonary TB	1	0-4 years	3	1
2011	Female	1	11/24/2011	Newly registered	11/24/2011	2HRZE/4HR (New Children <30kg)	NEW	Pulmonary		5/28/2012	184	6.13	COMPLETED		0 to 04	Y	New	Smear not done	1	PTB No smear	New				Completed	KWENENG EAST	11/18/2011	NEGATIVE	1	1	success	Success	1	Pulmonary TB	1	0-4 years	3	1
2011	Male	1	3/15/2011	Newly registered	3/15/2011	2HRZE/4HR (New Children <30kg)	NEW	Pulmonary		9/14/2011	179	5.97	COMPLETED OR CURED	Community Based	0 to 04	Y	New	Smear +	2	PTB Smear+	New	Smear results not available	Smear results not available		Completed	KWENENG WEST	5/22/2010	NEGATIVE	1	1	success	Success	1	Pulmonary TB	1	0-4 years	3	1
2013	Female	1	3/30/2013	Newly registered	3/12/2013	2HRZE/4HRE	NEW	Extrapulmonary	Meningitis	7/3/2014	471	15.7	COMPLETED		0 to 04	Y	New	Smear not done	1	EPTB	New				Completed	SOUTH EAST	3/21/2012	NEGATIVE	1	1	success	Success	2	Extrapulmonary TB	1	0-4 years	3	1
2011	Female	1	10/14/2011	Newly registered	10/13/2011	2HRZE/4HR (New Children <30kg)	NEW	Pulmonary		4/26/2012	193	6.43	COMPLETED		0 to 04	Y	New	Smear not done	1	PTB No smear	New				Completed	KWENENG EAST		NULL	1	1	success	Success	1	Pulmonary TB	1	0-4 years	3	1
2009	Female	1	3/18/2009	Newly registered	1/29/2009	2HRZE/4HR (New Children <30kg)	NEW	Pulmonary		3/17/2009	48	1.6	DIED		0 to 04	Y	New	Smear +	1	PTB Smear+	New	Died during treatment	Died during treatment		Died	SEROWE ADMINISTRATION AUTHORITY	12/12/2008	POSITIVE	0	3	died	No success	1	Pulmonary TB	1	0-4 years	1	1
2008	Female	1	5/29/2008	Newly registered	3/3/2008	2HRZE/4HR (New Children <30kg)	NEW	Pulmonary		9/10/2008	187	6.23	COMPLETED OR CURED		0 to 04	Y	New	Smear not done	1	PTB No smear	New				Completed	GABORONE		NULL	1	1	success	Success	1	Pulmonary TB	1	0-4 years	3	1
2011	Female	1	12/6/2011	Newly registered	12/6/2011	2HRZE/4HR (New Children <30kg)	NEW	Pulmonary		6/13/2012	187	6.23	COMPLETED	Community Based	0 to 04	Y	New	Smear not done	1	PTB No smear	New				Completed	GABORONE	11/29/2011	NEGATIVE	1	1	success	Success	1	Pulmonary TB	1	0-4 years	3	1
2013	Female	1	6/24/2013	Newly registered	5/10/2013	2HRZE/4HRE	NEW	Extrapulmonary	Meningitis	3/30/2014	320	10.67	COMPLETED	Facility Based	0 to 04	Y	New	Smear not done	1	EPTB	New				Completed	MAHALAPYE		NULL	1	1	success	Success	2	Extrapulmonary TB	1	0-4 years	3	1
2011	Female	1	7/29/2011	Transferred in	7/15/2011	2HRZE/4HR (New Children <30kg)	NEW	Pulmonary		1/19/2012	184	6.13	COMPLETED		0 to 04	Y	New	Smear not done	1	PTB No smear	New				Not Evaluated	KWENENG EAST		NULL	1	1	success	Success	1	Pulmonary TB	1	0-4 years	3	1
2013	Male	1	11/22/2013	Newly registered	11/22/2013	2HRZE/4HRE	NEW	Pulmonary		6/6/2014	194	6.47	COMPLETED	Community Based	0 to 04	Y	New	Smear not done	1	PTB No smear	New				Completed	SOUTH EAST	1/1/2012	NEGATIVE	1	1	success	Success	1	Pulmonary TB	1	0-4 years	3	1
2011	Male	1	7/11/2011	Newly registered	6/8/2011	2HRZE/4HR (New Children <30kg)	NEW	Pulmonary		12/30/2011	202	6.73	COMPLETED OR CURED	Community Based	0 to 04	Y	New	Smear not done	1	PTB No smear	New				Completed	KWENENG WEST		NULL	1	1	success	Success	1	Pulmonary TB	1	0-4 years	3	1
2012	Female	1	5/4/2012	Newly registered	5/4/2012	2HRZE/4HR (New Children <30kg)	NEW	Pulmonary		11/5/2012	181	6.03	COMPLETED	Community Based	0 to 04	Y	New	Smear not done	1	PTB No smear	New				Completed	KANYE (SOUTHERN)	5/11/2011	NEGATIVE	1	1	success	Success	1	Pulmonary TB	1	0-4 years	3	1
2011	Male	1	2/21/2011	Newly registered	1/21/2011	2HRZE/4HR (New Children <30kg)	NEW	Pulmonary		9/7/2011	226	7.53	COMPLETED OR CURED		0 to 04	Y	New	Smear not done	1	PTB No smear	New				Completed	NGAMILAND	6/22/2009	NEGATIVE	1	1	success	Success	1	Pulmonary TB	1	0-4 years	2	1
2010	Male	1	8/20/2010	Newly registered	8/8/2010	2HRZE/4HR (New Children <30kg)	NEW	Pulmonary		11/7/2010	89	2.97	DEFAULTED		0 to 04	Y	New	Smear not done	1	PTB No smear	New				Defaulted	KWENENG EAST		NULL	0	2	default	No success	1	Pulmonary TB	1	0-4 years	3	1
2008	Female	1	5/2/2008	Moved in	2/18/2008	2HRZE/4HR (New Children <30kg)	NEW	Pulmonary		8/20/2008	182	6.07	COMPLETED OR CURED		0 to 04	Y	New	Smear not done	1	PTB No smear	New				Completed	SOUTH EAST		NULL	1	1	success	Success	1	Pulmonary TB	1	0-4 years	3	1
2009	Male	1	5/5/2009	Newly registered	5/5/2009	2HRZE/4HR (New Children <30kg)	NEW	Pulmonary		11/10/2009	185	6.17	COMPLETED OR CURED		0 to 04	Y	New	Smear not done	1	PTB No smear	New				Completed	BOBIRWA		NULL	1	1	success	Success	1	Pulmonary TB	1	0-4 years	3	1
2009	Male	1	10/20/2009	Newly registered	10/19/2009	2HRZE/4HR (New Children <30kg)	NEW	Pulmonary		5/26/2010	217	7.23	COMPLETED OR CURED		0 to 04	Y	New	Smear not done	1	PTB No smear	New				Completed	MAHALAPYE		NULL	1	1	success	Success	1	Pulmonary TB	1	0-4 years	3	1
2012	Male	1	12/14/2012	Newly registered	12/14/2012	2HRZE/4HRE	NEW	Extrapulmonary	Other Sites	7/30/2013	226	7.53	COMPLETED	Community Based	0 to 04	Y	New	Smear not done	1	EPTB	New				Completed	BOTETI		POSITIVE	1	1	success	Success	2	Extrapulmonary TB	1	0-4 years	1	1
2009	Male	1	9/1/2009	Newly registered	9/1/2009	2HRZE/4HR (New Children <30kg)	NEW	Pulmonary		3/1/2010	180	6	COMPLETED OR CURED		0 to 04	Y	New	Smear not done	1	PTB No smear	New				Completed	KWENENG EAST		NULL	1	1	success	Success	1	Pulmonary TB	1	0-4 years	3	1
2009	Male	1	5/25/2009	Newly registered	4/24/2009	2HRZE/4HR (New Children <30kg)	NEW	Extrapulmonary	Pleura	10/30/2009	186	6.2	COMPLETED OR CURED		0 to 04	Y	New	Smear not done	1	EPTB	New				Completed	TUTUME	5/6/2009	NEGATIVE	1	1	success	Success	2	Extrapulmonary TB	1	0-4 years	3	1
2016	Male	1	8/10/2016	Newly registered	7/13/2016	2HRZE/4HRE	NEW	Pulmonary					COMPLETED		0 to 04	Y	New	Smear not done	1	PTB No smear	New				Not Evaluated	BOTETI	10/6/2004	POSITIVE	1	1	success	Success	1	Pulmonary TB	1	0-4 years	3	1
2008	Male	1	1/30/2008	Newly registered	1/29/2008	2HRZE/4HR (New Children <30kg)	NEW	Pulmonary		7/31/2008	182	6.07	COMPLETED OR CURED		0 to 04	Y	New	Smear not done	1	PTB No smear	New				Completed	PALAPYE SUB DISTRICT		NULL	1	1	success	Success	1	Pulmonary TB	1	0-4 years	3	1
2009	Female	1	3/9/2009	Newly registered	1/15/2009	2HRZE/4HR (New Children <30kg)	NEW	Pulmonary		8/29/2009	224	7.47	COMPLETED OR CURED		0 to 04	Y	New	Smear not done	1	PTB No smear	New				Completed	GANTSI		NULL	1	1	success	Success	1	Pulmonary TB	1	0-4 years	2	1
2016	Female	1	4/27/2016	Newly registered	4/27/2016	2HRZE/4HRE	NEW	Extrapulmonary	Other Sites	5/30/2016			DEFAULTED	Facility Based	0 to 04	Y	New	Smear not done	1	EPTB	New				Defaulted	BOBIRWA	7/2/2016	NEGATIVE	0	2	default	No success	2	Extrapulmonary TB	1	0-4 years	2	1
2012	Male	1	8/13/2012	Newly registered	6/7/2012	2HRZE/4HR (New Children <30kg)	NEW	Pulmonary		12/17/2012	190	6.33	COMPLETED	Facility Based	0 to 04	Y	New	Smear not done	1	PTB No smear	New				Completed	SOUTH EAST	1/1/2010	NEGATIVE	1	1	success	Success	1	Pulmonary TB	1	0-4 years	3	1
2010	Male	1	8/3/2010	Newly registered	7/15/2010	2HRZE/4HR (New Children <30kg)	NEW	Pulmonary		1/22/2011	187	6.23	COMPLETED OR CURED		0 to 04	Y	New	Smear not done	1	PTB No smear	New				Completed	GANTSI		NEGATIVE	1	1	success	Success	1	Pulmonary TB	1	0-4 years	2	1
2009	Male	1	5/22/2009	Newly registered	5/15/2009	2HRZE/4HR (New Children <30kg)	NEW	Pulmonary		11/22/2009	187	6.23	COMPLETED OR CURED		0 to 04	Y	New	Smear not done	1	PTB No smear	New				Completed	TUTUME	1/7/2009	NEGATIVE	1	1	success	Success	1	Pulmonary TB	1	0-4 years	3	1
2016	Male	1	4/5/2016	Newly registered	4/5/2016	2HRZE/4HRE	NEW	Pulmonary		10/7/2016			COMPLETED	Community Based	0 to 04	Y	New	Smear not done	1	PTB No smear	New				Completed	GANTSI	12/31/2011	POSITIVE	1	1	success	Success	1	Pulmonary TB	1	0-4 years	3	1
2014	Female	1	2/25/2014	Newly registered	2/25/2014	2HRZE/4HRE	NEW	Pulmonary		9/9/2014	194	6.47	COMPLETED		0 to 04	Y	New	Smear +	2	PTB Smear+	New	Smear results not available	Smear results not available		Completed	KGALAGADI NORTH	3/21/2013	NEGATIVE	1	1	success	Success	1	Pulmonary TB	1	0-4 years	3	1
2014	Female	1	9/4/2014	Newly registered	9/4/2014	2HRZE/4HRE	NEW	Pulmonary		3/14/2015	190	6.33	COMPLETED	Facility Based	0 to 04	Y	New	Smear +	1	PTB Smear+	New	Smear results not available	Smear results not available		Completed	GOODHOPE		POSITIVE	1	1	success	Success	1	Pulmonary TB	1	0-4 years	1	1
2013	Female	1	10/8/2013	Newly registered	10/8/2013	2HRZE/4HRE	NEW	Pulmonary		4/9/2014	181	6.03	COMPLETED	Community Based	0 to 04	Y	New	Smear not done	1	PTB No smear	New				Completed	BOBIRWA	5/18/2012	NEGATIVE	1	1	success	Success	1	Pulmonary TB	1	0-4 years	3	1
2013	Female	1	11/26/2013	Newly registered	11/23/2013	2HRZE/4HRE	NEW	Extrapulmonary	Other Sites	4/23/2014	150	5	COMPLETED	Facility Based	0 to 04	Y	New	Smear +	1	EPTB	New	Smear results not available	Smear results not available		Completed	MAHALAPYE		POSITIVE	1	1	success	Success	2	Extrapulmonary TB	1	0-4 years	1	1
2016	Female	1	1/25/2016	Newly registered	1/25/2016	2HRZE/4HRE	NEW	Pulmonary		7/27/2016			COMPLETED	Facility Based	0 to 04	Y	New	Smear -	1	PTB Smear-	New				Completed	GABORONE		POSITIVE	1	1	success	Success	1	Pulmonary TB	1	0-4 years	1	1
2009	Male	1	4/23/2009	Newly registered	4/23/2009	2HRZE/4HR (New Children <30kg)	NEW	Pulmonary		10/27/2009	184	6.13	COMPLETED OR CURED		0 to 04	Y	New	Smear not done	1	PTB No smear	New				Completed	KWENENG WEST		NULL	1	1	success	Success	1	Pulmonary TB	1	0-4 years	3	1
2011	Male	1	12/20/2011	Newly registered	12/16/2011	2HRZE/4HR (New Children <30kg)	NEW	Extrapulmonary	Meningitis	12/17/2012	361	12.03	COMPLETED	Facility Based	0 to 04	Y	New	Smear not done	1	EPTB	New				Completed	GANTSI	12/16/2011	NEGATIVE	1	1	success	Success	2	Extrapulmonary TB	1	0-4 years	2	1
2015	Male	1	1/27/2015	Newly registered	1/17/2015	2HRZE/4HRE	NEW	Pulmonary		2/20/2016	393	13.1	COMPLETED		0 to 04	Y	New	Smear -	1	PTB Smear-	New				Completed	PALAPYE SUB DISTRICT	1/12/2015	NEGATIVE	1	1	success	Success	1	Pulmonary TB	1	0-4 years	3	1
2015	Male	1	7/30/2015	Newly registered	6/18/2015	2HRZE/4HRE	NEW	Pulmonary		1/11/2016	203	6.77	COMPLETED	Community Based	0 to 04	Y	New	Smear not done	1	PTB No smear	New				Completed	GABORONE		NEGATIVE	1	1	success	Success	1	Pulmonary TB	1	0-4 years	3	1
2015	Male	1	2/16/2014	Newly registered	2/17/2015	2HRZE/4HRE	NEW	Pulmonary		8/26/2015	189	6.3	COMPLETED	Community Based	0 to 04	Y	New	Smear not done	1	PTB No smear	New				Completed	MAHALAPYE	1/7/2016	NEGATIVE	1	1	success	Success	1	Pulmonary TB	1	0-4 years	2	1
2008	Male	1	3/26/2008	Newly registered	11/5/2008	2HRZE/4HR (New Children <30kg)	NEW	Pulmonary		5/5/2009	180	6	COMPLETED OR CURED		0 to 04	Y	New	Smear not done	1	PTB No smear	New				Completed	CHOBE		NEGATIVE	1	1	success	Success	1	Pulmonary TB	1	0-4 years	3	1
2011	Female	1	9/15/2011	Newly registered	9/15/2011	2HRZE/4HR (New Children <30kg)	NEW	Pulmonary		1/30/2012	135	4.5	CURED		0 to 04	Y	New	Smear +	1	PTB Smear+	New				Moved	GOODHOPE	10/12/2011	NEGATIVE	1	1	success	Success	1	Pulmonary TB	1	0-4 years	2	1
2015	Male	1	1/16/2015	Newly registered	11/30/2014	2HRZE/4HRE	NEW	Pulmonary		5/29/2015	179	5.97	COMPLETED	Facility Based	0 to 04	Y	New	Smear not done	1	PTB No smear	New				Completed	OKAVANGO		NULL	1	1	success	Success	1	Pulmonary TB	1	0-4 years	3	1
2013	Male	1	11/15/2013	Newly registered	11/25/2013	2HRZE/4HRE	NEW	Pulmonary		5/25/2014	180	6	CURED	Community Based	0 to 04	Y	New	Smear +	2	PTB Smear+	New	Smear results not available	Smear results not available		Cured	SELEBI PHIKWE	11/25/2013	NEGATIVE	1	1	success	Success	1	Pulmonary TB	1	0-4 years	2	1
2012	Female	1	6/25/2012	Newly registered	2/20/2012	2HRZE/4HRE	NEW	Pulmonary		8/20/2012	180	6	COMPLETED	Community Based	0 to 04	Y	New	Smear not done	1	PTB No smear	New				Completed	KWENENG EAST		NEGATIVE	1	1	success	Success	1	Pulmonary TB	1	0-4 years	3	1
2013	Female	1	4/9/2013	Transferred in	3/19/2013	2HRZE/4HRE	NEW	Pulmonary		9/20/2013	181	6.03	COMPLETED	Community Based	0 to 04	Y	New	Smear not done	1	PTB No smear	New				Not Evaluated	FRANCISTOWN		NULL	1	1	success	Success	1	Pulmonary TB	1	0-4 years	3	1
2013	Male	1	2/7/2013	Transferred in	6/16/2013	2HRZE/4HRE	NEW	Pulmonary		12/16/2013	180	6	COMPLETED	Community Based	0 to 04	Y	New	Smear not done	1	PTB No smear	New				Not Evaluated	MAHALAPYE	3/23/2012	NEGATIVE	1	1	success	Success	1	Pulmonary TB	1	0-4 years	3	1
2012	Female	1	12/31/2012	Newly registered	12/31/2012	2HRZE/4HRE	NEW	Pulmonary		6/30/2013	180	6	COMPLETED	Community Based	0 to 04	Y	New	Smear not done	1	PTB No smear	New				Completed	KWENENG WEST	12/21/2012	NEGATIVE	1	1	success	Success	1	Pulmonary TB	1	0-4 years	3	1
2012	Male	1	12/15/2012	Newly registered	12/15/2012	2HRZE/4HR (New Children <30kg)	NEW	Pulmonary		6/4/2013	169	5.63	COMPLETED	Community Based	0 to 04	Y	New	Smear not done	1	PTB No smear	New				Completed	BOTETI		NEGATIVE	1	1	success	Success	1	Pulmonary TB	1	0-4 years	3	1
2013	Male	1	6/18/2013	Newly registered	6/21/2013	2HRZE/4HRE	NEW	Pulmonary		12/19/2013	178	5.93	COMPLETED	Community Based	0 to 04	Y	New	Smear not done	1	PTB No smear	New				Completed	KWENENG EAST	6/1/2013	NEGATIVE	1	1	success	Success	1	Pulmonary TB	1	0-4 years	3	1
2013	Male	1	5/28/2013	Newly registered	4/12/2013	2HRZE/4HR (New Children <30kg)	NEW	Pulmonary		11/5/2013	203	6.77	COMPLETED	Community Based	0 to 04	Y	New	Smear -	1	PTB Smear-	New				Completed	TUTUME	3/28/2013	POSITIVE	1	1	success	Success	1	Pulmonary TB	1	0-4 years	1	1
2009	Female	1	5/16/2009	Newly registered	4/14/2009	2HRZE/4HR (New Children <30kg)	NEW	Pulmonary		12/10/2009	236	7.87	COMPLETED OR CURED		0 to 04	Y	New	Smear not done	1	PTB No smear	New				Completed	SOUTH EAST		NEGATIVE	1	1	success	Success	1	Pulmonary TB	1	0-4 years	3	1
2012	Female	1	1/19/2012	Newly registered	11/19/2011	2HRZE/4HR (New Children <30kg)	NEW	Pulmonary		5/28/2012	189	6.3	COMPLETED OR CURED	Community Based	0 to 04	Y	New	Smear -	1	PTB Smear-	New				Completed	JWANENG	1/12/2012	NEGATIVE	1	1	success	Success	1	Pulmonary TB	1	0-4 years	3	1
2009	Male	1	4/15/2009	Newly registered	4/7/2009	2HRZE/4HR (New Children <30kg)	NEW	Pulmonary		10/12/2009	185	6.17	COMPLETED OR CURED		0 to 04	Y	New	Smear not done	1	PTB No smear	New				Completed	KWENENG EAST		NULL	1	1	success	Success	1	Pulmonary TB	1	0-4 years	3	1
2008	Male	1	10/9/2008	Newly registered	9/16/2008	2HRZE/4HR (New Children <30kg)	NEW	Extrapulmonary	Lymph Nodes	5/20/2009	244	8.130000000000001	COMPLETED OR CURED		0 to 04	Y	New	Smear not done	1	EPTB	New				Completed	GABORONE		NULL	1	1	success	Success	2	Extrapulmonary TB	1	0-4 years	3	1
2009	Female	1	9/3/2009	Newly registered	9/3/2009	2HRZE/4HR (New Children <30kg)	NEW	Pulmonary		3/8/2010	185	6.17	COMPLETED OR CURED		0 to 04	Y	New	Smear +	2	PTB Smear+	New	Converted to smear neg	Converted to smear neg		Cured	SEROWE ADMINISTRATION AUTHORITY		NEGATIVE	1	1	success	Success	1	Pulmonary TB	1	0-4 years	3	1
2009	Male	1	11/20/2009	Newly registered	11/20/2009	2HRZE/4HR (New Children <30kg)	NEW	Pulmonary		6/10/2010	200	6.67	COMPLETED OR CURED		0 to 04	Y	New	Smear not done	1	PTB No smear	New				Completed	KGALAGADI SOUTH		NULL	1	1	success	Success	1	Pulmonary TB	1	0-4 years	3	1
2014	Female	1	3/26/2014	Transferred in	1/8/2014	2HRZE/4HRE	NEW	Pulmonary		7/1/2014	173	5.77	COMPLETED	Community Based	0 to 04	Y	New	Smear -	1	PTB Smear-	New				Not Evaluated	MOSHUPA SUB-DISTRICT	3/31/2014	NEGATIVE	1	1	success	Success	1	Pulmonary TB	1	0-4 years	3	1
2013	Male	1	3/19/2013	Newly registered	3/19/2013	2HRZE/4HRE	NEW	Pulmonary		9/24/2013	185	6.17	COMPLETED	Community Based	0 to 04	Y	New	Smear not done	1	PTB No smear	New				Completed	GABORONE	3/20/2013	NEGATIVE	1	1	success	Success	1	Pulmonary TB	1	0-4 years	3	1
2012	Female	1	8/16/2012	Newly registered	4/28/2012	2HRZE/4HR (New Children <30kg)	NEW	Pulmonary		5/20/2012	22	.73	DIED		0 to 04	Y	New	Smear -	1	PTB Smear-	New				Died	SEROWE ADMINISTRATION AUTHORITY		NEGATIVE	0	3	died	No success	1	Pulmonary TB	1	0-4 years	3	1
2013	Male	1	12/11/2013	Newly registered	12/4/2013	2HRZE/4HRE	NEW	Pulmonary		6/30/2014	206	6.87	COMPLETED	Community Based	0 to 04	Y	New	Smear not done	1	PTB No smear	New				Completed	GANTSI		NULL	1	1	success	Success	1	Pulmonary TB	1	0-4 years	3	1
2012	Male	1	5/22/2012	Newly registered	5/22/2012	2HRZE/4HR (New Children <30kg)	NEW	Pulmonary		12/14/2012	202	6.73	COMPLETED	Community Based	0 to 04	Y	New	Smear not done	1	PTB No smear	New				Completed	GANTSI		NULL	1	1	success	Success	1	Pulmonary TB	1	0-4 years	3	1
2013	Female	1	3/25/2013	Moved in	3/16/2013	2HRZE/4HRE	NEW	Extrapulmonary	Meningitis	2/18/2014	332	11.07	COMPLETED	Community Based	0 to 04	Y	New	Smear not done	1	EPTB	New				Completed	GABORONE	8/24/2012	NEGATIVE	1	1	success	Success	2	Extrapulmonary TB	1	0-4 years	3	1
2016	Female	1	2/18/2016	Newly registered	2/17/2016	2HRZE/4HRE	NEW	Pulmonary		8/20/2016			COMPLETED	Community Based	0 to 04	Y	New	Smear not done	1	PTB No smear	New				Completed	GANTSI		NEGATIVE	1	1	success	Success	1	Pulmonary TB	1	0-4 years	2	1
2011	Female	1	2/9/2011	Newly registered	2/10/2011	2HRZE/4HR (New Children <30kg)	NEW	Pulmonary		8/15/2011	185	6.17	COMPLETED OR CURED		0 to 04	Y	New	Smear not done	1	PTB No smear	New				Completed	GANTSI		NULL	1	1	success	Success	1	Pulmonary TB	1	0-4 years	3	1
2014	Male	1	4/12/2014	Newly registered	3/13/2014	2HRZE/4HRE	NEW	Pulmonary		9/12/2014	179	5.97	COMPLETED	Community Based	0 to 04	Y	New	Smear not done	1	PTB No smear	New				Completed	KGATLENG		POSITIVE	1	1	success	Success	1	Pulmonary TB	1	0-4 years	1	1
2008	Female	1	5/8/2008	Newly registered	4/23/2008	2HRZE/4HR (New Children <30kg)	NEW	Pulmonary		11/7/2008	194	6.47	COMPLETED OR CURED		0 to 04	Y	New	Smear not done	1	PTB No smear	New				Completed	SEROWE ADMINISTRATION AUTHORITY		NULL	1	1	success	Success	1	Pulmonary TB	1	0-4 years	3	1
2013	Female	1	1/24/2013	Newly registered	1/24/2013	2HRZE/4HRE	NEW	Pulmonary		7/13/2013	169	5.63	COMPLETED	Community Based	0 to 04	Y	New	Smear not done	1	PTB No smear	New				Completed	MAHALAPYE	3/21/2012	POSITIVE	1	1	success	Success	1	Pulmonary TB	1	0-4 years	2	1
2014	Male	1	9/11/2014	Newly registered	7/27/2014	2HRZE/4HRE	NEW	Pulmonary		5/18/2015	291	9.699999999999999	COMPLETED	Community Based	0 to 04	Y	New	Smear -	1	PTB Smear-	New				Completed	BOTETI		NULL	1	1	success	Success	1	Pulmonary TB	1	0-4 years	3	1
2008	Female	1	11/11/2008	Newly registered	11/10/2008	2HRZE/4HR (New Children <30kg)	NEW	Extrapulmonary	Other Sites	5/11/2009	181	6.03	COMPLETED OR CURED		0 to 04	Y	New	Smear not done	1	EPTB	New				Completed	KWENENG EAST		NULL	1	1	success	Success	2	Extrapulmonary TB	1	0-4 years	3	1
2009	Male	1	10/27/2009	Moved in	10/27/2009	2HRZE/4HR (New Children <30kg)	NEW	Pulmonary		5/12/2010	195	6.5	COMPLETED OR CURED		0 to 04	Y	New	Smear not done	1	PTB No smear	New				Completed	KWENENG EAST		POSITIVE	1	1	success	Success	1	Pulmonary TB	1	0-4 years	1	1
2011	Male	1	5/30/2011	Newly registered	5/30/2011	2HRZE/4HR (New Children <30kg)	NEW	Pulmonary		7/27/2011	57	1.9	DIED		0 to 04	Y	New	Smear +	1	PTB Smear+	New	Died during treatment	Died during treatment		Died	MAHALAPYE	6/10/2011	POSITIVE	0	3	died	No success	1	Pulmonary TB	1	0-4 years	3	1
2011	Female	1	11/12/2011	Newly registered	10/20/2011	2HRZE/4HR (New Children <30kg)	NEW	Pulmonary		4/30/2012	190	6.33	COMPLETED OR CURED	Community Based	0 to 04	Y	New	Smear not done	1	PTB No smear	New				Completed	GANTSI		NEGATIVE	1	1	success	Success	1	Pulmonary TB	1	0-4 years	2	1
2014	Male	1	8/18/2014	Newly registered	8/25/2014	2HRZE/4HRE	NEW	Pulmonary		2/6/2015	161	5.37	COMPLETED	Community Based	0 to 04	Y	New	Smear +	2	PTB Smear+	New	Smear results not available	Smear results not available		Completed	MOSHUPA SUB-DISTRICT	11/15/2013	NEGATIVE	1	1	success	Success	1	Pulmonary TB	1	0-4 years	3	1
2012	Female	1	8/10/2012	Moved in	4/8/2012	2HRZE/4HRE	NEW	Pulmonary		10/9/2012	181	6.03	COMPLETED	Community Based	0 to 04	Y	New	Smear not done	1	PTB No smear	New				Completed	NGAMILAND		NEGATIVE	1	1	success	Success	1	Pulmonary TB	1	0-4 years	2	1
2010	Male	1	3/5/2010	Newly registered	2/24/2010	2HRZE/4HR (New Children <30kg)	NEW	Pulmonary		8/24/2010	180	6	COMPLETED OR CURED		0 to 04	Y	New	Smear not done	1	PTB No smear	New				Completed	KGATLENG		NEGATIVE	1	1	success	Success	1	Pulmonary TB	1	0-4 years	3	1
2015	Male	1	1/13/2015	Moved in	10/13/2014	2HRZE/4HRE	NEW	Pulmonary		5/19/2015	216	7.2	CURED	Community Based	0 to 04	Y	New	Smear +	2	PTB Smear+	New	Smear results not available	Smear results not available		Cured	BOTETI	6/11/2013	NEGATIVE	1	1	success	Success	1	Pulmonary TB	1	0-4 years	3	1
2010	Female	1	11/23/2010	Newly registered	11/19/2010	2HRZE/4HR (New Children <30kg)	NEW	Pulmonary		5/30/2011	191	6.37	COMPLETED OR CURED		0 to 04	Y	New	Smear -	1	PTB Smear-	New				Completed	NGAMILAND		NULL	1	1	success	Success	1	Pulmonary TB	1	0-4 years	3	1
2010	Female	1	7/4/2010	Newly registered	5/28/2010	2HRZE/4HR (New Children <30kg)	NEW	Extrapulmonary	Other Sites	11/30/2010	182	6.07	COMPLETED OR CURED		0 to 04	Y	New	Smear not done	1	EPTB	New				Completed	BOTETI		NULL	1	1	success	Success	2	Extrapulmonary TB	1	0-4 years	3	1
2015	Female	1	1/13/2015	Newly registered	7/16/2014	2HRZE/4HR (New Children <30kg)	NEW	Extrapulmonary	Lymph Nodes	3/23/2015	247	8.23	COMPLETED	Community Based	0 to 04	Y	New	Smear not done	1	EPTB	New				Completed	GABORONE	5/8/2014	NEGATIVE	1	1	success	Success	2	Extrapulmonary TB	1	0-4 years	3	1
2012	Male	1	10/20/2012	Newly registered	10/20/2012	2HRZE/4HRE	NEW	Pulmonary		4/8/2013	168	5.6	COMPLETED		0 to 04	Y	New	Smear not done	1	PTB No smear	New				Completed	KGATLENG		NULL	1	1	success	Success	1	Pulmonary TB	1	0-4 years	3	1
2014	Female	1	4/28/2014	Newly registered	1/25/2014	2HRZE/4HRE	NEW	Pulmonary		7/31/2014	186	6.2	COMPLETED		0 to 04	Y	New	Smear -	1	PTB Smear-	New				Completed	KWENENG EAST		NEGATIVE	1	1	success	Success	1	Pulmonary TB	1	0-4 years	3	1
2010	Female	1	10/22/2010	Newly registered	10/22/2010	2HRZE/4HR (New Children <30kg)	NEW	Pulmonary		6/15/2011	233	7.77	COMPLETED OR CURED		0 to 04	Y	New	Smear +	2	PTB Smear+	New	Converted to smear neg	Converted to smear neg		Cured	SOUTH EAST	5/17/2010	NEGATIVE	1	1	success	Success	1	Pulmonary TB	1	0-4 years	3	1
2008	Female	1	12/2/2008	Newly registered	12/2/2008	2HRZE/4HR (New Children <30kg)	NEW	Extrapulmonary	Other Sites	7/28/2009	236	7.87	COMPLETED OR CURED		0 to 04	Y	New	Smear not done	1	EPTB	New				Completed	SOUTH EAST	6/1/2008	NEGATIVE	1	1	success	Success	2	Extrapulmonary TB	1	0-4 years	3	1
2013	Male	1	4/3/2013	Newly registered	3/14/2013	2HRZE/4HR (New Children <30kg)	NEW	Pulmonary		9/18/2013	184	6.13	COMPLETED	Community Based	0 to 04	Y	New	Smear -	1	PTB Smear-	New				Completed	SOUTH EAST	4/12/2013	NEGATIVE	1	1	success	Success	1	Pulmonary TB	1	0-4 years	3	1
2013	Female	1	8/26/2013	Newly registered	8/26/2013	2HRZE/4HR (New Children <30kg)	NEW	Pulmonary		2/28/2014	182	6.07	COMPLETED	Community Based	0 to 04	Y	New	Smear -	1	PTB Smear-	New				Completed	SEROWE ADMINISTRATION AUTHORITY		NEGATIVE	1	1	success	Success	1	Pulmonary TB	1	0-4 years	3	1
2015	Male	1	3/10/2015	Newly registered	3/11/2015	2HRZE/4HRE	NEW	Pulmonary		9/15/2015	184	6.13	COMPLETED	Community Based	0 to 04	Y	New	Smear +	1	PTB Smear+	New	Smear results not available	Smear results not available		Completed	KGALAGADI SOUTH	3/20/2015	NEGATIVE	1	1	success	Success	1	Pulmonary TB	1	0-4 years	3	1
2013	Female	1	10/29/2013	Newly registered	10/9/2013	Other	NEW	Extrapulmonary	Other Sites	1/15/2015	456	15.2	COMPLETED	Community Based	0 to 04	Y	New	Smear not done	1	EPTB	New				Completed	SELEBI PHIKWE	10/9/2013	NEGATIVE	1	1	success	Success	2	Extrapulmonary TB	1	0-4 years	2	1
2015	Male	1	5/6/2015	Newly registered	2/11/2015	2HRZE/4HRE	NEW	Pulmonary		9/15/2015	214	7.13	COMPLETED		0 to 04	Y	New	Smear +	1	PTB Smear+	New	Smear results not available	Smear results not available		Completed	PALAPYE SUB DISTRICT	1/19/2015	NEGATIVE	1	1	success	Success	1	Pulmonary TB	1	0-4 years	3	1
2010	Female	1	7/14/2010	Newly registered	5/14/2010	2HRZE/4HR (New Children <30kg)	NEW	Pulmonary		11/15/2010	181	6.03	COMPLETED OR CURED		0 to 04	Y	New	Smear +	2	PTB Smear+	New	Converted to smear neg	Converted to smear neg		Completed	BOTETI	1/25/2011	NEGATIVE	1	1	success	Success	1	Pulmonary TB	1	0-4 years	3	1
2008	Male	1	3/28/2008	Transferred in	3/14/2008	2HRZE/4HR (New Children <30kg)	NEW	Extrapulmonary	Lymph Nodes	10/20/2008	216	7.2	COMPLETED OR CURED		0 to 04	Y	New	Smear -	1	EPTB	New				Not Evaluated	KWENENG EAST	2/15/2008	NEGATIVE	1	1	success	Success	2	Extrapulmonary TB	1	0-4 years	3	1
2014	Male	1	7/10/2014	Newly registered	6/5/2014	2HRZE/4HR (New Children <30kg)	NEW	Pulmonary		12/9/2014	184	6.13	COMPLETED	Community Based	0 to 04	Y	New	Smear not done	1	PTB No smear	New				Completed	NGAMILAND		NEGATIVE	1	1	success	Success	1	Pulmonary TB	1	0-4 years	2	1
2009	Female	1	11/30/2009	Newly registered	11/28/2009	2HRZE/4HR (New Children <30kg)	NEW	Pulmonary		5/27/2010	179	5.97	COMPLETED OR CURED		0 to 04	Y	New	Smear +	1	PTB Smear+	New	Remaining smear pos	Remaining smear pos		Completed	KWENENG EAST	5/19/2009	POSITIVE	1	1	success	Success	1	Pulmonary TB	1	0-4 years	3	1
2014	Male	1	10/13/2014	Newly registered	9/25/2014	2HRZE/4HRE	NEW	Pulmonary		3/27/2015	182	6.07	COMPLETED		0 to 04	Y	New	Smear not done	1	PTB No smear	New				Completed	KWENENG EAST		NEGATIVE	1	1	success	Success	1	Pulmonary TB	1	0-4 years	3	1
2012	Male	1	1/12/2012	Newly registered	11/9/2011	2HRZE/4HR (New Children <30kg)	NEW	Pulmonary		7/31/2012	262	8.73	COMPLETED		0 to 04	Y	New	Smear not done	1	PTB No smear	New				Completed	BOTETI		NULL	1	1	success	Success	1	Pulmonary TB	1	0-4 years	3	1
2009	Female	1	6/26/2009	Newly registered	4/23/2009	2HRZE/4HR (New Children <30kg)	NEW	Pulmonary		12/31/2009	248	8.27	COMPLETED OR CURED		0 to 04	Y	New	Smear not done	1	PTB No smear	New				Completed	GABORONE	4/20/2009	NEGATIVE	1	1	success	Success	1	Pulmonary TB	1	0-4 years	3	1
2009	Male	1	3/23/2009	Transferred in	12/18/2008	2HRZE/4HR (New Children <30kg)	NEW	Pulmonary		6/24/2009	186	6.2	COMPLETED OR CURED		0 to 04	Y	New	Smear not done	1	PTB No smear	New				Not Evaluated	PALAPYE SUB DISTRICT		NULL	1	1	success	Success	1	Pulmonary TB	1	0-4 years	3	1
2010	Male	1	7/30/2010	Newly registered	7/30/2010	2HRZE/4HR (New Children <30kg)	NEW	Pulmonary		2/8/2011	188	6.27	COMPLETED OR CURED		0 to 04	Y	New	Smear not done	1	PTB No smear	New				Completed	FRANCISTOWN	7/2/2010	NEGATIVE	1	1	success	Success	1	Pulmonary TB	1	0-4 years	3	1
2013	Male	1	1/28/2013	Transferred in	12/21/2012	2HRZE/4HR (New Children <30kg)	NEW	Extrapulmonary	Other Sites	1/31/2014	400	13.33	COMPLETED	Facility Based	0 to 04	Y	New	Smear not done	1	EPTB	New				Not Evaluated	KGALAGADI NORTH		NEGATIVE	1	1	success	Success	2	Extrapulmonary TB	1	0-4 years	3	1
2009	Female	1	10/29/2009	Newly registered	9/2/2009	2HRZE/4HR (New Children <30kg)	NEW	Pulmonary		3/9/2010	187	6.23	COMPLETED OR CURED		0 to 04	Y	New	Smear -	1	PTB Smear-	New				Completed	CHOBE	1/22/2006	POSITIVE	1	1	success	Success	1	Pulmonary TB	1	0-4 years	3	1
2013	Male	1	6/14/2013	Newly registered	6/7/2013	2HRZE/4HR (New Children <30kg)	NEW	Pulmonary		10/31/2013	144	4.8	DEFAULTED	Facility Based	0 to 04	Y	New	Smear not done	1	PTB No smear	New				Defaulted	SEROWE ADMINISTRATION AUTHORITY	6/7/2013	NEGATIVE	0	2	default	No success	1	Pulmonary TB	1	0-4 years	3	1
2010	Male	1	9/20/2010	Newly registered	9/20/2010	2HRZE/4HR (New Children <30kg)	NEW	Pulmonary		3/24/2011	184	6.13	COMPLETED OR CURED	Facility Based	0 to 04	Y	New	Smear -	1	PTB Smear-	New				Completed	FRANCISTOWN	1/4/2010	NEGATIVE	1	1	success	Success	1	Pulmonary TB	1	0-4 years	3	1
2012	Male	1	7/4/2012	Newly registered	4/16/2012	2HRZE/4HRE	NEW	Pulmonary		1/7/2013	261	8.699999999999999	COMPLETED	Facility Based	0 to 04	Y	New	Smear -	1	PTB Smear-	New				Completed	SOUTH EAST		POSITIVE	1	1	success	Success	1	Pulmonary TB	1	0-4 years	3	1
2016	Female	1	1/28/2016	Newly registered	1/16/2016	2HRZE/4HR (New Children <30kg)	NEW	Pulmonary		7/19/2016			COMPLETED	Community Based	0 to 04	Y	New	Smear -	1	PTB Smear-	New				Completed	MOSHUPA SUB-DISTRICT		NULL	1	1	success	Success	1	Pulmonary TB	1	0-4 years	3	1
2010	Female	1	8/25/2010	Newly registered	8/25/2010	2HRZE/4HR (New Children <30kg)	NEW	Pulmonary		2/25/2011	180	6	COMPLETED OR CURED		0 to 04	Y	New	Smear not done	1	PTB No smear	New				Completed	KGALAGADI NORTH	8/24/2010	NEGATIVE	1	1	success	Success	1	Pulmonary TB	1	0-4 years	3	1
2013	Male	1	8/1/2013	Newly registered	8/1/2013	2HRZE/4HRE	NEW	Pulmonary		2/12/2014	191	6.37	COMPLETED	Community Based	0 to 04	Y	New	Smear not done	1	PTB No smear	New				Completed	KWENENG EAST		NULL	1	1	success	Success	1	Pulmonary TB	1	0-4 years	3	1
2008	Female	1	2/8/2008	Newly registered	2/9/2008	2HRZE/4HR (New Children <30kg)	NEW	Pulmonary		9/2/2008	203	6.77	COMPLETED OR CURED		0 to 04	Y	New	Smear not done	1	PTB No smear	New				Completed	KGALAGADI NORTH	2/1/2008	NEGATIVE	1	1	success	Success	1	Pulmonary TB	1	0-4 years	3	1
2010	Female	1	4/6/2010	Transferred in	1/26/2010	2HRZE/4HR (New Children <30kg)	NEW	Pulmonary		7/27/2010	181	6.03	COMPLETED OR CURED		0 to 04	Y	New	Smear not done	1	PTB No smear	New				Not Evaluated	NORTH EAST		NEGATIVE	1	1	success	Success	1	Pulmonary TB	1	0-4 years	3	1
2012	Male	1	3/27/2012	Newly registered	3/20/2012	2HRZE/4HR (New Children <30kg)	NEW	Extrapulmonary	Lymph Nodes	9/26/2012	186	6.2	COMPLETED	Community Based	0 to 04	Y	New	Smear not done	1	EPTB	New				Completed	GANTSI		NEGATIVE	1	1	success	Success	2	Extrapulmonary TB	1	0-4 years	2	1
2012	Female	1	4/25/2013	Newly registered	12/29/2012	2HRZE/4HR (New Children <30kg)	NEW	Pulmonary		6/30/2013	181	6.03	COMPLETED	Community Based	0 to 04	Y	New	Smear not done	1	PTB No smear	New				Completed	SEROWE ADMINISTRATION AUTHORITY		NEGATIVE	1	1	success	Success	1	Pulmonary TB	1	0-4 years	3	1
2010	Male	1	8/23/2010	Newly registered	8/23/2010	2HRZE/4HR (New Children <30kg)	NEW	Pulmonary		2/27/2011	184	6.13	COMPLETED OR CURED		0 to 04	Y	New	Smear not done	1	PTB No smear	New				Completed	KWENENG EAST	7/1/2010	NEGATIVE	1	1	success	Success	1	Pulmonary TB	1	0-4 years	3	1
2008	Male	1	12/30/2008	Transferred in	12/24/2008	2HRZE/4HR (New Children <30kg)	NEW	Pulmonary		6/26/2009	182	6.07	COMPLETED OR CURED		0 to 04	Y	New	Smear -	1	PTB Smear-	New				Not Evaluated	MABUTSANE		NULL	1	1	success	Success	1	Pulmonary TB	1	0-4 years	3	1
2014	Female	1	4/14/2014	Newly registered	3/27/2014	2HRZE/4HRE	NEW	Pulmonary		11/6/2014	219	7.3	COMPLETED	Community Based	0 to 04	Y	New	Smear not done	1	PTB No smear	New				Completed	GANTSI	5/5/2014	NEGATIVE	1	1	success	Success	1	Pulmonary TB	1	0-4 years	2	1
2015	Male	1	1/28/2015	Newly registered	1/29/2015	2HRZE/4HRE	NEW	Pulmonary		7/31/2015	182	6.07	COMPLETED	Community Based	0 to 04	Y	New	Smear -	1	PTB Smear-	New				Completed	MAHALAPYE	11/11/2014	NEGATIVE	1	1	success	Success	1	Pulmonary TB	1	0-4 years	2	1
2008	Female	1	7/14/2008	Newly registered	7/7/2008	2HRZE/4HR (New Children <30kg)	NEW	Pulmonary		1/7/2009	180	6	COMPLETED OR CURED		0 to 04	Y	New	Smear not done	1	PTB No smear	New				Completed	KWENENG WEST		NULL	1	1	success	Success	1	Pulmonary TB	1	0-4 years	3	1
2013	Female	1	9/26/2013	Newly registered	9/26/2013	2HRZE/4HR (New Children <30kg)	NEW	Pulmonary		5/11/2014	225	7.5	COMPLETED	Community Based	0 to 04	Y	New	Smear -	1	PTB Smear-	New				Completed	KGATLENG		NULL	1	1	success	Success	1	Pulmonary TB	1	0-4 years	3	1
2015	Female	1	10/15/2015	Newly registered	9/24/2015	2HRZE/4HRE	NEW	Extrapulmonary	Miliary	3/27/2016	183	6.1	COMPLETED	Community Based	0 to 04	Y	New	Smear not done	1	EPTB	New				Completed	JWANENG	9/22/2015	NEGATIVE	1	1	success	Success	2	Extrapulmonary TB	1	0-4 years	2	1
2016	Male	1	11/15/2016	Newly registered	10/10/2016	2HRZE/4HRE	NEW	Pulmonary		5/11/2017			COMPLETED		0 to 04	Y	New	Smear not done	1	PTB No smear	New				Completed	KWENENG EAST	11/15/2016	NEGATIVE	1	1	success	Success	1	Pulmonary TB	1	0-4 years	3	1
2009	Female	1	12/8/2009	Newly registered	12/23/2009	2HRZE/4HR (New Children <30kg)	NEW	Pulmonary		6/11/2010	168	5.6	COMPLETED OR CURED		0 to 04	Y	New	Smear not done	1	PTB No smear	New				Completed	KWENENG EAST		NULL	1	1	success	Success	1	Pulmonary TB	1	0-4 years	3	1
2016	Female	1	11/10/2016	Newly registered	11/7/2016	2HRZE/4HRE	NEW	Pulmonary					COMPLETED	Community Based	0 to 04	Y	New	Smear not done	1	PTB No smear	New				Not Evaluated	GABORONE	12/31/2014	POSITIVE	1	1	success	Success	1	Pulmonary TB	1	0-4 years	3	1
2010	Male	1	3/8/2010	Newly registered	3/5/2010	2HRZE/4HR (New Children <30kg)	NEW	Pulmonary		9/7/2010	182	6.07	COMPLETED OR CURED		0 to 04	Y	New	Smear not done	1	PTB No smear	New				Completed	GANTSI	3/5/2010	NEGATIVE	1	1	success	Success	1	Pulmonary TB	1	0-4 years	2	1
2014	Male	1	1/30/2014	Newly registered	1/30/2014	2HRZE/4HRE	NEW	Pulmonary		8/18/2014	198	6.6	COMPLETED		0 to 04	Y	New	Smear not done	1	PTB No smear	New				Completed	BOBIRWA		NULL	1	1	success	Success	1	Pulmonary TB	1	0-4 years	3	1
2016	Female	1	2/11/2016	Newly registered	1/8/2016	2HRZE/4HRE	NEW	Extrapulmonary	Other Sites	7/17/2016			COMPLETED	Community Based	0 to 04	Y	New	Smear not done	1	EPTB	New				Completed	FRANCISTOWN	1/5/2016	POSITIVE	1	1	success	Success	2	Extrapulmonary TB	1	0-4 years	3	1
2008	Female	1	5/4/2008	Newly registered	5/4/2008	2HRZE/4HR (New Children <30kg)	NEW	Extrapulmonary	Meningitis	11/5/2008	181	6.03	COMPLETED OR CURED		0 to 04	Y	New	Smear not done	1	EPTB	New				Completed	MABUTSANE		NULL	1	1	success	Success	2	Extrapulmonary TB	1	0-4 years	3	1
2014	Male	1	7/24/2014	Newly registered	4/4/2014	2HRZE/4HR (New Children <30kg)	NEW	Pulmonary		1/6/2015	272	9.07	COMPLETED	Community Based	0 to 04	Y	New	Smear -	1	PTB Smear-	New				Completed	MOSHUPA SUB-DISTRICT	4/4/2014	NEGATIVE	1	1	success	Success	1	Pulmonary TB	1	0-4 years	3	1
2011	Female	1	11/18/2011	Newly registered	10/29/2011	Other	NEW	Pulmonary		4/30/2012	181	6.03	COMPLETED		0 to 04	Y	New	Smear -	1	PTB Smear-	New				Completed	MOSHUPA SUB-DISTRICT	10/21/2011	POSITIVE	1	1	success	Success	1	Pulmonary TB	1	0-4 years	3	1
2008	Male	1	8/2/2008	Newly registered	7/24/2008	2HRZE/4HR (New Children <30kg)	NEW	Pulmonary		12/12/2008	138	4.6	COMPLETED OR CURED		0 to 04	Y	New	Smear not done	1	PTB No smear	New				Not Evaluated	KWENENG EAST	6/20/2007	NEGATIVE	1	1	success	Success	1	Pulmonary TB	1	0-4 years	3	1
2010	Female	1	2/17/2010	Newly registered	12/28/2009	2HRZE/4HR (New Children <30kg)	NEW	Pulmonary		7/11/2010	193	6.43	COMPLETED OR CURED		0 to 04	Y	New	Smear +	2	PTB Smear+	New	Converted to smear neg	Converted to smear neg		Cured	MAHALAPYE	6/14/2010	NEGATIVE	1	1	success	Success	1	Pulmonary TB	1	0-4 years	2	1
2009	Male	1	11/17/2009	Newly registered	11/14/2009	2HRZE/4HR (New Children <30kg)	NEW	Pulmonary		5/13/2010	179	5.97	COMPLETED OR CURED		0 to 04	Y	New	Smear not done	1	PTB No smear	New				Completed	GANTSI	8/5/2009	NEGATIVE	1	1	success	Success	1	Pulmonary TB	1	0-4 years	2	1
2015	Male	1	3/4/2015	Transferred in	2/26/2015	2HRZE/4HRE	NEW	Pulmonary		8/27/2015	181	6.03	COMPLETED	Community Based	0 to 04	Y	New	Smear -	1	PTB Smear-	New				Not Evaluated	KWENENG WEST	2/25/2015	NEGATIVE	1	1	success	Success	1	Pulmonary TB	1	0-4 years	3	1
2009	Female	1	11/11/2009	Newly registered	11/11/2009	2HRZE/4HR (New Children <30kg)	NEW	Pulmonary		5/11/2010	180	6	COMPLETED OR CURED		0 to 04	Y	New	Smear not done	1	PTB No smear	New				Completed	GANTSI	2/25/2010	NEGATIVE	1	1	success	Success	1	Pulmonary TB	1	0-4 years	3	1
2009	Male	1	12/7/2009	Newly registered	11/4/2009	2HRZE/4HR (New Children <30kg)	NEW	Extrapulmonary	Other Sites	5/11/2010	187	6.23	COMPLETED OR CURED		0 to 04	Y	New	Smear not done	1	EPTB	New				Completed	GANTSI		NULL	1	1	success	Success	2	Extrapulmonary TB	1	0-4 years	2	1
2008	Female	1	2/2/2008	Moved in	11/10/2007	2HRZE/4HR (New Children <30kg)	NEW	Pulmonary		5/13/2008	183	6.1	COMPLETED OR CURED		0 to 04	Y	New	Smear not done	1	PTB No smear	New				Completed	OKAVANGO		NULL	1	1	success	Success	1	Pulmonary TB	1	0-4 years	3	1
2013	Female	1	4/9/2013	Newly registered	3/30/2013	2HRZE/4HRE	NEW	Pulmonary		10/7/2013	187	6.23	COMPLETED	Community Based	0 to 04	Y	New	Smear not done	1	PTB No smear	New				Completed	OKAVANGO		NEGATIVE	1	1	success	Success	1	Pulmonary TB	1	0-4 years	2	1
2014	Male	1	3/13/2014	Newly registered	2/24/2014	2HRZE/4HRE	NEW	Extrapulmonary	Lymph Nodes	10/9/2014	225	7.5	COMPLETED	Community Based	0 to 04	Y	New	Smear not done	1	EPTB	New				Completed	CHARLESHILL	2/25/2014	NEGATIVE	1	1	success	Success	2	Extrapulmonary TB	1	0-4 years	2	1
2014	Female	1	4/16/2014	Newly registered	5/13/2014	2HRZE/4HRE	NEW	Pulmonary		11/17/2014	184	6.13	COMPLETED		0 to 04	Y	New	Smear not done	1	PTB No smear	New				Completed	BOBIRWA	5/13/2014	POSITIVE	1	1	success	Success	1	Pulmonary TB	1	0-4 years	3	1
2012	Male	1	3/21/2012	Newly registered	12/18/2011	2HRZE/4HR (New Children <30kg)	NEW	Extrapulmonary	Other Sites	6/6/2012	168	5.6	COMPLETED	Community Based	0 to 04	Y	New	Smear not done	1	EPTB	New				Completed	TUTUME	10/19/2012	NEGATIVE	1	1	success	Success	2	Extrapulmonary TB	1	0-4 years	3	1
2012	Male	1	12/3/2012	Newly registered	9/3/2012	2HRZE/4HRE	NEW	Pulmonary		12/21/2012	108	3.6	DIED		0 to 04	Y	New	Smear +	1	PTB Smear+	New	Smear results not available	Smear results not available		Died	KWENENG EAST	9/21/2012	POSITIVE	0	3	died	No success	1	Pulmonary TB	1	0-4 years	1	1
2008	Female	1	5/21/2008	Newly registered	5/12/2008	2HRZE/4HR (New Children <30kg)	NEW	Extrapulmonary	Lymph Nodes	12/4/2008	202	6.73	COMPLETED OR CURED		0 to 04	Y	New	Smear not done	1	EPTB	New				Completed	GANTSI	12/8/2008	NEGATIVE	1	1	success	Success	2	Extrapulmonary TB	1	0-4 years	2	1
2011	Female	1	1/18/2011	Newly registered	1/27/2011	2HRZE/4HR (New Children <30kg)	NEW	Extrapulmonary	Other Sites	7/28/2011	181	6.03	COMPLETED OR CURED		0 to 04	Y	New	Smear not done	1	EPTB	New				Completed	KWENENG EAST	4/8/2010	NEGATIVE	1	1	success	Success	2	Extrapulmonary TB	1	0-4 years	3	1
2009	Female	1	5/25/2009	Newly registered	9/14/2009	2HRZE/4HR (New Children <30kg)	NEW	Pulmonary		3/22/2010	188	6.27	COMPLETED OR CURED		0 to 04	Y	New	Smear not done	1	PTB No smear	New				Completed	KWENENG EAST		NULL	1	1	success	Success	1	Pulmonary TB	1	0-4 years	3	1
2009	Female	1	4/28/2009	Newly registered	4/22/2009	2HRZE/4HR (New Children <30kg)	NEW	Pulmonary		10/22/2009	180	6	COMPLETED OR CURED		0 to 04	Y	New	Smear not done	1	PTB No smear	New				Completed	KWENENG EAST	4/7/2009	NEGATIVE	1	1	success	Success	1	Pulmonary TB	1	0-4 years	3	1
2009	Female	1	3/17/2009	Newly registered	3/13/2009	2HRZE/4HR (New Children <30kg)	NEW	Pulmonary		9/18/2009	185	6.17	COMPLETED OR CURED		0 to 04	Y	New	Smear not done	1	PTB No smear	New				Completed	TUTUME		POSITIVE	1	1	success	Success	1	Pulmonary TB	1	0-4 years	3	1
2010	Male	1	5/3/2010	Newly registered	5/3/2010	2HRZE/4HR (New Children <30kg)	NEW	Pulmonary		10/31/2010	178	5.93	COMPLETED OR CURED	Community Based	0 to 04	Y	New	Smear -	1	PTB Smear-	New				Completed	JWANENG	4/23/2010	NEGATIVE	1	1	success	Success	1	Pulmonary TB	1	0-4 years	3	1
2008	Female	1	6/13/2008	Newly registered	6/10/2008	2HRZE/4HR (New Children <30kg)	NEW	Pulmonary		11/30/2008	170	5.67	COMPLETED OR CURED		0 to 04	Y	New	Smear not done	1	PTB No smear	New				Completed	KWENENG WEST	6/3/2008	NEGATIVE	1	1	success	Success	1	Pulmonary TB	1	0-4 years	3	1
2015	Male	1	4/2/2015	Newly registered	4/2/2015	2HRZE/4HRE	NEW	Pulmonary		4/15/2015	13	.43	DIED		0 to 04	Y	New	Smear not done	1	PTB No smear	New				Died	KWENENG EAST		NULL	0	3	died	No success	1	Pulmonary TB	1	0-4 years	3	1
2015	Male	1	1/23/2015	Newly registered	1/9/2015	2HRZE/4HR (New Children <30kg)	NEW	Extrapulmonary	Lymph Nodes	7/12/2015	183	6.1	COMPLETED	Community Based	0 to 04	Y	New	Smear not done	1	EPTB	New				Completed	GABORONE	1/5/2015	NEGATIVE	1	1	success	Success	2	Extrapulmonary TB	1	0-4 years	3	1
2009	Male	1	1/8/2009	Newly registered	1/8/2009	2HRZE/4HR (New Children <30kg)	NEW	Pulmonary		5/31/2009	143	4.77	DEFAULTED		0 to 04	Y	New	Smear not done	1	PTB No smear	New				Defaulted	GABORONE		NULL	0	2	default	No success	1	Pulmonary TB	1	0-4 years	3	1
2016	Male	1	12/19/2016	Newly registered	12/5/2016	2HRZE/4HRE	NEW	Pulmonary		9/8/2017			COMPLETED	Community Based	0 to 04	Y	New	Smear not done	1	PTB No smear	New				Completed	NGAMILAND	1/1/2010	POSITIVE	1	1	success	Success	1	Pulmonary TB	1	0-4 years	3	1
2011	Male	1	4/15/2011	Moved in	4/15/2011	Other	NEW	Pulmonary		11/24/2011	219	7.3	COMPLETED		0 to 04	Y	New	Smear not done	1	PTB No smear	New				Completed	NORTH EAST	7/6/2010	NEGATIVE	1	1	success	Success	1	Pulmonary TB	1	0-4 years	3	1
2013	Male	1	11/15/2013	Newly registered	11/15/2013	2HRZE/4HRE	NEW	Pulmonary		5/16/2014	181	6.03	COMPLETED	Community Based	0 to 04	Y	New	Smear +	2	PTB Smear+	New	Converted to smear neg	Converted to smear neg		Completed	TUTUME	11/15/2013	NEGATIVE	1	1	success	Success	1	Pulmonary TB	1	0-4 years	2	1
2009	Male	1	1/20/2009	Transferred in	12/8/2008	2HRZES/1HRZE/5HRE (Adults & Children)	RELAPSE	Pulmonary		8/3/2009	235	7.83	COMPLETED OR CURED		0 to 04	Y	Re-treatment	Smear not done	1	PTB No smear	Relapse				Not Evaluated	MOSHUPA SUB-DISTRICT		POSITIVE	1	1	success	Success	1	Pulmonary TB	1	0-4 years	1	0
2009	Male	1	3/15/2009	Newly registered	10/22/2008	2HRZE/4HR (New Children <30kg)	NEW	Pulmonary		3/31/2009	159	5.3	COMPLETED OR CURED		0 to 04	Y	New	Smear not done	1	PTB No smear	New				Completed	MAHALAPYE	2/20/2008	NEGATIVE	1	1	success	Success	1	Pulmonary TB	1	0-4 years	2	1
2008	Male	1	11/26/2008	Newly registered	11/12/2008	2HRZE/4HR (New Children <30kg)	NEW	Pulmonary		6/16/2009	214	7.13	COMPLETED OR CURED		0 to 04	Y	New	Smear +	2	PTB Smear+	New	Converted to smear neg	Converted to smear neg		Cured	SOUTH EAST		NEGATIVE	1	1	success	Success	1	Pulmonary TB	1	0-4 years	3	1
2011	Male	1	3/13/2012	Newly registered	10/20/2011	2HRZE/4HR (New Children <30kg)	NEW	Pulmonary		4/24/2012	184	6.13	COMPLETED OR CURED		0 to 04	Y	New	Smear not done	1	PTB No smear	New				Completed	BOTETI		NEGATIVE	1	1	success	Success	1	Pulmonary TB	1	0-4 years	3	1
2008	Male	1	2/29/2008	Newly registered	2/29/2008	2HRZE/4HR (New Children <30kg)	NEW	Pulmonary		9/10/2008	190	6.33	COMPLETED OR CURED		0 to 04	Y	New	Smear not done	1	PTB No smear	New				Completed	SEROWE ADMINISTRATION AUTHORITY	1/1/2008	NEGATIVE	1	1	success	Success	1	Pulmonary TB	1	0-4 years	3	1
2016	Male	1	2/10/2016	Newly registered	2/10/2016	2HRZE/4HRE	NEW	Pulmonary		9/14/2016			COMPLETED	Community Based	0 to 04	Y	New	Smear not done	1	PTB No smear	New				Completed	FRANCISTOWN	12/31/2006	POSITIVE	1	1	success	Success	1	Pulmonary TB	1	0-4 years	1	1
2016	Female	1	3/16/2016	Newly registered	3/15/2016	2HRZE/4HRE	NEW	Pulmonary		11/9/2016			COMPLETED	Facility Based	0 to 04	Y	New	Smear not done	1	PTB No smear	New				Completed	GANTSI		NULL	1	1	success	Success	1	Pulmonary TB	1	0-4 years	2	1
2016	Female	1	11/20/2016	Newly registered	11/18/2016	2HRZE/4HRE	NEW	Pulmonary		5/18/2017			COMPLETED	Community Based	0 to 04	Y	New	Smear not done	1	PTB No smear	New				Completed	FRANCISTOWN		NULL	1	1	success	Success	1	Pulmonary TB	1	0-4 years	3	1
2012	Female	1	9/10/2012	Moved in	11/22/2012	2HRZE/4HR (New Children <30kg)	NEW	Extrapulmonary	Pleura	5/21/2013	179	5.97	COMPLETED		0 to 04	Y	New	Smear not done	1	EPTB	New				Completed	KGALAGADI NORTH		NEGATIVE	1	1	success	Success	2	Extrapulmonary TB	1	0-4 years	3	1
2014	Male	1	3/7/2014	Newly registered	2/13/2014	2HRZE/4HRE	NEW	Pulmonary		9/1/2014	198	6.6	COMPLETED	Community Based	0 to 04	Y	New	Smear not done	1	PTB No smear	New				Completed	KGATLENG	5/13/2013	POSITIVE	1	1	success	Success	1	Pulmonary TB	1	0-4 years	1	1
2013	Male	1	2/18/2013	Newly registered	2/1/2013	2HRZE/4HR (New Children <30kg)	NEW	Extrapulmonary	Lymph Nodes	8/5/2013	184	6.13	COMPLETED	Community Based	0 to 04	Y	New	Smear not done	1	EPTB	New				Completed	GANTSI	2/18/2013	NEGATIVE	1	1	success	Success	2	Extrapulmonary TB	1	0-4 years	2	1
2009	Female	1	10/8/2009	Newly registered	10/8/2009	2HRZE/4HR (New Children <30kg)	NEW	Pulmonary		4/8/2010	180	6	COMPLETED OR CURED		0 to 04	Y	New	Smear not done	1	PTB No smear	New				Completed	TUTUME		NULL	1	1	success	Success	1	Pulmonary TB	1	0-4 years	3	1
2008	Male	1	8/26/2008	Newly registered	8/5/2008	2HRZE/4HR (New Children <30kg)	NEW	Extrapulmonary	Meningitis	12/30/2008	145	4.83	DIED		0 to 04	Y	New	Smear not done	1	EPTB	New				Died	BOBIRWA		NULL	0	3	died	No success	2	Extrapulmonary TB	1	0-4 years	3	1
2009	Female	1	10/15/2009	Newly registered	10/15/2009	2HRZE/4HR (New Children <30kg)	NEW	Pulmonary		4/15/2010	180	6	COMPLETED OR CURED		0 to 04	Y	New	Smear not done	1	PTB No smear	New				Completed	PALAPYE SUB DISTRICT		NEGATIVE	1	1	success	Success	1	Pulmonary TB	1	0-4 years	3	1
2016	Male	1	10/22/2016	Newly registered	9/15/2016	2HRZE/4HR (New Children <30kg)	NEW	Pulmonary		4/9/2017			COMPLETED	Community Based	0 to 04	Y	New	Smear not done	1	PTB No smear	New				Completed	KANYE (SOUTHERN)		POSITIVE	1	1	success	Success	1	Pulmonary TB	1	0-4 years	3	1
2010	Female	1	6/7/2010	Newly registered	5/29/2010	2HRZE/4HR (New Children <30kg)	NEW	Pulmonary		11/30/2010	181	6.03	COMPLETED OR CURED		0 to 04	Y	New	Smear not done	1	PTB No smear	New				Completed	BOTETI	5/1/2010	NEGATIVE	1	1	success	Success	1	Pulmonary TB	1	0-4 years	3	1
2013	Female	1	7/22/2013	Newly registered	7/22/2013	2HRZE/4HRE	NEW	Pulmonary		1/22/2014	180	6	COMPLETED		0 to 04	Y	New	Smear not done	1	PTB No smear	New				Completed	MOSHUPA SUB-DISTRICT		NEGATIVE	1	1	success	Success	1	Pulmonary TB	1	0-4 years	3	1
2014	Male	1	10/10/2014	Newly registered	5/22/2014	2HRZE/4HRE	NEW	Pulmonary		1/13/2015	231	7.7	COMPLETED	Community Based	0 to 04	Y	New	Smear not done	1	PTB No smear	New				Completed	MAHALAPYE		NULL	1	1	success	Success	1	Pulmonary TB	1	0-4 years	3	1
2011	Male	1	4/28/2011	Newly registered	4/22/2011	2HRZE/4HR (New Children <30kg)	NEW	Pulmonary		9/23/2011	151	5.03	COMPLETED OR CURED		0 to 04	Y	New	Smear -	1	PTB Smear-	New				Completed	MAHALAPYE	3/22/2011	NEGATIVE	1	1	success	Success	1	Pulmonary TB	1	0-4 years	3	1
2016	Female	1	10/20/2016	Newly registered	10/2/2016	2HRZE/4HRE	NEW	Pulmonary		4/29/2017			COMPLETED	Facility Based	0 to 04	Y	New	Smear not done	1	PTB No smear	New				Completed	KWENENG WEST	3/16/2016	NEGATIVE	1	1	success	Success	1	Pulmonary TB	1	0-4 years	3	1
2012	Female	1	2/17/2012	Moved in	2/10/2012	2HRZE/4HR (New Children <30kg)	NEW	Pulmonary		9/17/2012	217	7.23	COMPLETED		0 to 04	Y	New	Smear not done	1	PTB No smear	New				Completed	KWENENG EAST		NULL	1	1	success	Success	1	Pulmonary TB	1	0-4 years	3	1
2011	Male	1	12/21/2011	Newly registered	12/2/2011	2HRZE/4HR (New Children <30kg)	NEW	Pulmonary		7/4/2012	212	7.07	COMPLETED	Community Based	0 to 04	Y	New	Smear not done	1	PTB No smear	New				Completed	GOODHOPE	1/28/2011	NEGATIVE	1	1	success	Success	1	Pulmonary TB	1	0-4 years	2	1
2012	Male	1	3/14/2012	Newly registered	3/14/2012	2HRZE/4HR (New Children <30kg)	NEW	Pulmonary		9/14/2012	180	6	COMPLETED	Community Based	0 to 04	Y	New	Smear not done	1	PTB No smear	New				Completed	KWENENG WEST	11/18/2010	NEGATIVE	1	1	success	Success	1	Pulmonary TB	1	0-4 years	3	1
2013	Female	1	11/15/2013	Newly registered	11/14/2013	2HRZE/4HRE	NEW	Pulmonary		5/16/2014	182	6.07	COMPLETED	Community Based	0 to 04	Y	New	Smear not done	1	PTB No smear	New				Completed	KWENENG EAST		NEGATIVE	1	1	success	Success	1	Pulmonary TB	1	0-4 years	3	1
2016	Female	1	4/18/2016	Newly registered	4/19/2016	2HRZE/4HRE	NEW	Pulmonary		10/19/2016			COMPLETED		0 to 04	Y	New	Smear not done	1	PTB No smear	New				Completed	MOSHUPA SUB-DISTRICT	1/31/2016	POSITIVE	1	1	success	Success	1	Pulmonary TB	1	0-4 years	3	1
2013	Male	1	6/5/2013	Newly registered	6/1/2013	2HRZE/4HRE	NEW	Pulmonary		12/6/2013	185	6.17	COMPLETED	Community Based	0 to 04	Y	New	Smear not done	1	PTB No smear	New				Completed	MOSHUPA SUB-DISTRICT	1/30/2013	POSITIVE	1	1	success	Success	1	Pulmonary TB	1	0-4 years	3	1
2010	Female	1	9/18/2010	Newly registered	4/16/2010	2HRZE/4HR (New Children <30kg)	NEW	Pulmonary		5/23/2011	397	13.23	COMPLETED OR CURED		0 to 04	Y	New	Smear not done	1	PTB No smear	New				Completed	NORTH EAST		NULL	1	1	success	Success	1	Pulmonary TB	1	0-4 years	3	1
2016	Male	1	5/31/2016	Newly registered	5/31/2016	2HRZE/4HRE	NEW	Pulmonary		11/30/2016			COMPLETED	Community Based	0 to 04	Y	New	Smear not done	1	PTB No smear	New				Completed	GANTSI	1/25/2016	NEGATIVE	1	1	success	Success	1	Pulmonary TB	1	0-4 years	2	1
2012	Male	1	6/1/2013	Moved in	8/10/2012	2HRZE/4HRE	NEW	Pulmonary		1/9/2013	149	4.97	COMPLETED		0 to 04	Y	New	Smear not done	1	PTB No smear	New				Completed	BOTETI	8/10/2012	NEGATIVE	1	1	success	Success	1	Pulmonary TB	1	0-4 years	3	1
2015	Female	1	7/9/2015	Newly registered	7/2/2015	2HRZE/4HR (New Children <30kg)	NEW	Extrapulmonary	Lymph Nodes	1/9/2016	187	6.23	COMPLETED	Community Based	0 to 04	Y	New	Smear not done	1	EPTB	New				Completed	SEROWE ADMINISTRATION AUTHORITY		NEGATIVE	1	1	success	Success	2	Extrapulmonary TB	1	0-4 years	3	1
2009	Male	1	5/20/2009	Newly registered	5/19/2009	Other	NEW	Extrapulmonary	Lymph Nodes	11/18/2009	179	5.97	COMPLETED OR CURED		0 to 04	Y	New	Smear not done	1	EPTB	New				Completed	KWENENG EAST	3/19/2009	POSITIVE	1	1	success	Success	2	Extrapulmonary TB	1	0-4 years	1	1
2008	Male	1	6/10/2008	Moved in	11/22/2007		NEW	Pulmonary		6/8/2008	196	6.53	COMPLETED OR CURED		0 to 04	Y	New	Smear not done	1	PTB No smear	New				Completed	SEROWE ADMINISTRATION AUTHORITY		NULL	1	1	success	Success	1	Pulmonary TB	1	0-4 years	3	1
2013	Male	1	1/5/2013	Newly registered	12/27/2012	2HRZE/4HRE	NEW	Extrapulmonary	Pleura	7/26/2013	209	6.97	COMPLETED	Community Based	0 to 04	Y	New	Smear not done	1	EPTB	New				Completed	BOTETI		NULL	1	1	success	Success	2	Extrapulmonary TB	1	0-4 years	3	1
2012	Male	1	7/14/2012	Newly registered	6/7/2012	2HRZE/4HRE	NEW	Pulmonary		12/14/2012	187	6.23	COMPLETED	Community Based	0 to 04	Y	New	Smear not done	1	PTB No smear	New				Completed	KWENENG EAST	6/9/2012	POSITIVE	1	1	success	Success	1	Pulmonary TB	1	0-4 years	1	1
2010	Male	1	10/19/2010	Newly registered	10/19/2010	2HRZE/4HR (New Children <30kg)	NEW	Pulmonary		4/24/2011	185	6.17	COMPLETED OR CURED	Community Based	0 to 04	Y	New	Smear not done	1	PTB No smear	New				Completed	OKAVANGO	7/1/2010	POSITIVE	1	1	success	Success	1	Pulmonary TB	1	0-4 years	1	1
2009	Male	1	5/5/2009	Newly registered	4/23/2009	2HRZE/4HR (New Children <30kg)	NEW	Extrapulmonary	Other Sites	10/15/2009	172	5.73	COMPLETED OR CURED		0 to 04	Y	New	Smear -	1	EPTB	New				Completed	SEROWE ADMINISTRATION AUTHORITY	10/4/2007	NEGATIVE	1	1	success	Success	2	Extrapulmonary TB	1	0-4 years	3	1
2010	Male	1	7/8/2010	Newly registered	7/8/2010	2HRZE/4HR (New Children <30kg)	NEW	Pulmonary		1/4/2011	176	5.87	COMPLETED OR CURED		0 to 04	Y	New	Smear not done	1	PTB No smear	New				Completed	GANTSI		NEGATIVE	1	1	success	Success	1	Pulmonary TB	1	0-4 years	3	1
2013	Female	1	1/7/2013	Transferred in	7/13/2012	2HRZE/4HR (New Children <30kg)	NEW	Pulmonary		1/14/2013	181	6.03	COMPLETED	Community Based	0 to 04	Y	New	Smear +	1	PTB Smear+	New				Not Evaluated	KGALAGADI SOUTH		NULL	1	1	success	Success	1	Pulmonary TB	1	0-4 years	3	1
2011	Male	1	8/14/2011	Newly registered	8/14/2011	2HRZE/4HR (New Children <30kg)	NEW	Extrapulmonary	Lymph Nodes	2/20/2012	186	6.2	COMPLETED		0 to 04	Y	New	Smear not done	1	EPTB	New				Completed	KGALAGADI NORTH		NULL	1	1	success	Success	2	Extrapulmonary TB	1	0-4 years	3	1
2012	Female	1	6/15/2012	Newly registered	6/4/2012	2HRZE/4HRE	NEW	Pulmonary		12/3/2012	179	5.97	COMPLETED	Community Based	0 to 04	Y	New	Smear not done	1	PTB No smear	New				Completed	KGATLENG		NEGATIVE	1	1	success	Success	1	Pulmonary TB	1	0-4 years	3	1
2013	Male	1	5/12/2013	Moved in	5/8/2013	2HRZE/4HRE	NEW	Pulmonary		11/8/2013	180	6	COMPLETED	Community Based	0 to 04	Y	New	Smear not done	1	PTB No smear	New				Completed	GOODHOPE		NULL	1	1	success	Success	1	Pulmonary TB	1	0-4 years	2	1
2008	Male	1	9/17/2008	Transferred in	5/10/2008	2HRZE/4HR (New Children <30kg)	NEW	Pulmonary		2/26/2009	286	9.529999999999999	COMPLETED OR CURED		0 to 04	Y	New	Smear not done	1	PTB No smear	New				Not Evaluated	MOSHUPA SUB-DISTRICT	8/14/2008	NEGATIVE	1	1	success	Success	1	Pulmonary TB	1	0-4 years	3	1
2014	Male	1	9/1/2014	Newly registered	9/2/2014	2HRZE/4HRE	NEW	Pulmonary		3/20/2015	198	6.6	COMPLETED	Community Based	0 to 04	Y	New	Smear not done	1	PTB No smear	New				Completed	KGALAGADI SOUTH	9/9/2014	NEGATIVE	1	1	success	Success	1	Pulmonary TB	1	0-4 years	3	1
2014	Female	1	1/22/2014	Newly registered	1/22/2014	2HRZE/4HRE	NEW	Pulmonary		9/23/2014	241	8.029999999999999	COMPLETED	Community Based	0 to 04	Y	New	Smear not done	1	PTB No smear	New				Completed	GANTSI		NEGATIVE	1	1	success	Success	1	Pulmonary TB	1	0-4 years	2	1
2012	Male	1	11/22/2012	Transferred in	4/27/2012	2HRZE/4HRE	NEW	Extrapulmonary	Meningitis	5/11/2013	374	12.47	COMPLETED	Community Based	0 to 04	Y	New	Smear not done	1	EPTB	New				Not Evaluated	GOODHOPE		NEGATIVE	1	1	success	Success	2	Extrapulmonary TB	1	0-4 years	2	1
2012	Female	1	6/6/2012	Newly registered	6/7/2012	2HRZE/4HRE	NEW	Pulmonary		12/27/2012	200	6.67	COMPLETED	Community Based	0 to 04	Y	New	Smear not done	1	PTB No smear	New				Completed	KWENENG EAST		NULL	1	1	success	Success	1	Pulmonary TB	1	0-4 years	3	1
2009	Male	1	6/4/2009	Newly registered	6/4/2009	2HRZE/4HR (New Children <30kg)	NEW	Pulmonary		12/3/2009	179	5.97	COMPLETED OR CURED		0 to 04	Y	New	Smear not done	1	PTB No smear	New				Completed	KWENENG EAST		NULL	1	1	success	Success	1	Pulmonary TB	1	0-4 years	3	1
2013	Male	1	2/21/2013	Newly registered	2/19/2013	2HRZE/4HRE	NEW	Pulmonary		8/22/2013	183	6.1	COMPLETED	Community Based	0 to 04	Y	New	Smear not done	1	PTB No smear	New				Completed	GANTSI	8/1/2013	NEGATIVE	1	1	success	Success	1	Pulmonary TB	1	0-4 years	2	1
2014	Female	1	4/29/2014	Newly registered	4/29/2014	2HRZE/4HRE	NEW	Pulmonary		10/29/2014	180	6	COMPLETED	Community Based	0 to 04	Y	New	Smear +	1	PTB Smear+	New	Smear results not available	Smear results not available		Completed	KWENENG EAST		NULL	1	1	success	Success	1	Pulmonary TB	1	0-4 years	3	1
2008	Female	1	8/8/2008	Newly registered	8/8/2008	2HRZE/4HR (New Children <30kg)	NEW	Pulmonary		3/2/2009	204	6.8	COMPLETED OR CURED		0 to 04	Y	New	Smear not done	1	PTB No smear	New				Completed	OKAVANGO		NEGATIVE	1	1	success	Success	1	Pulmonary TB	1	0-4 years	3	1
2012	Male	1	5/2/2012	Newly registered	5/3/2012	2HRZE/4HR (New Children <30kg)	NEW	Pulmonary		11/6/2012	183	6.1	COMPLETED		0 to 04	Y	New	Smear not done	1	PTB No smear	New				Completed	KWENENG EAST		NULL	1	1	success	Success	1	Pulmonary TB	1	0-4 years	3	1
2014	Male	1	11/22/2014	Newly registered	11/22/2014	2HRZE/4HRE	NEW	Pulmonary		5/20/2015	178	5.93	COMPLETED		0 to 04	Y	New	Smear not done	1	PTB No smear	New				Completed	KWENENG EAST	11/12/2014	NEGATIVE	1	1	success	Success	1	Pulmonary TB	1	0-4 years	3	1
2016	Male	1	5/31/2016	Newly registered	5/10/2016	2HRZE/4HRE	NEW	Pulmonary		11/11/2016			COMPLETED	Community Based	0 to 04	Y	New	Smear +	1	PTB Smear+	New	Smear results not available	Smear results not available		Completed	GABORONE		POSITIVE	1	1	success	Success	1	Pulmonary TB	1	0-4 years	3	1
2012	Female	1	5/19/2012	Newly registered	12/14/2011	Other	NEW	Extrapulmonary	Meningitis	6/14/2012	180	6	COMPLETED OR CURED	Community Based	0 to 04	Y	New	Smear not done	1	EPTB	New				Completed	SELEBI PHIKWE	3/9/2011	NEGATIVE	1	1	success	Success	2	Extrapulmonary TB	1	0-4 years	2	1
2010	Male	1	1/4/2010	Newly registered	1/4/2010	2HRZE/4HR (New Children <30kg)	NEW	Pulmonary		7/13/2010	189	6.3	COMPLETED OR CURED		0 to 04	Y	New	Smear -	1	PTB Smear-	New				Completed	MABUTSANE	6/2/2005	POSITIVE	1	1	success	Success	1	Pulmonary TB	1	0-4 years	1	1
2011	Male	1	12/30/2011	Newly registered	11/24/2011	2HRZE/4HR (New Children <30kg)	NEW	Pulmonary		11/16/2012	352	11.73	DIED		0 to 04	Y	New	Smear not done	1	PTB No smear	New				Died	KWENENG EAST	11/3/2011	POSITIVE	0	3	died	No success	1	Pulmonary TB	1	0-4 years	3	1
2008	Male	1	2/21/2008	Newly registered	2/20/2008	Other	NEW	Extrapulmonary	Lymph Nodes	8/27/2008	187	6.23	COMPLETED OR CURED		0 to 04	Y	New	Smear not done	1	EPTB	New				Completed	KGALAGADI SOUTH		NULL	1	1	success	Success	2	Extrapulmonary TB	1	0-4 years	3	1
2009	Male	1	11/25/2009	Newly registered	11/13/2009	2HRZE/4HR (New Children <30kg)	NEW	Pulmonary		5/23/2010	190	6.33	COMPLETED OR CURED		0 to 04	Y	New	Smear not done	1	PTB No smear	New				Completed	KWENENG EAST		NULL	1	1	success	Success	1	Pulmonary TB	1	0-4 years	3	1
2011	Male	1	6/23/2011	Newly registered	6/10/2011	2HRZE/4HR (New Children <30kg)	NEW	Extrapulmonary	Pleura	11/30/2011	170	5.67	COMPLETED OR CURED		0 to 04	Y	New	Smear not done	1	EPTB	New				Completed	SOUTH EAST	5/27/2011	NEGATIVE	1	1	success	Success	2	Extrapulmonary TB	1	0-4 years	3	1
2015	Male	1	4/13/2015	Newly registered	4/13/2015	2HRZE/4HRE	NEW	Pulmonary		10/12/2015	179	5.97	COMPLETED		0 to 04	Y	New	Smear not done	1	PTB No smear	New				Completed	KWENENG EAST	4/13/2015	NEGATIVE	1	1	success	Success	1	Pulmonary TB	1	0-4 years	3	1
2011	Male	1	11/23/2011	Newly registered	11/22/2011	2HRZE/4HR (New Children <30kg)	NEW	Pulmonary		12/12/2011	20	.67	DIED		0 to 04	Y	New	Smear not done	1	PTB No smear	New				Died	GANTSI		NULL	0	3	died	No success	1	Pulmonary TB	1	0-4 years	3	1
2014	Male	1	1/27/2014	Newly registered	1/24/2014	2HRZE/4HR (New Children <30kg)	NEW	Pulmonary		7/24/2014	180	6	COMPLETED	Community Based	0 to 04	Y	New	Smear -	1	PTB Smear-	New				Completed	SEROWE ADMINISTRATION AUTHORITY	5/25/2013	NEGATIVE	1	1	success	Success	1	Pulmonary TB	1	0-4 years	3	1
2014	Male	1	11/4/2014	Newly registered	11/4/2014	2HRZE/4HR (New Children <30kg)	NEW	Pulmonary		5/7/2015	183	6.1	COMPLETED	Community Based	0 to 04	Y	New	Smear +	1	PTB Smear+	New	Smear results not available	Smear results not available		Completed	TUTUME		NEGATIVE	1	1	success	Success	1	Pulmonary TB	1	0-4 years	3	1
2009	Female	1	1/15/2009	Newly registered	1/15/2009	2HRZE/4HR (New Children <30kg)	NEW	Pulmonary		2/19/2009	34	1.13	DEFAULTED		0 to 04	Y	New	Smear not done	1	PTB No smear	New				Defaulted	FRANCISTOWN		NULL	0	2	default	No success	1	Pulmonary TB	1	0-4 years	3	1
2016	Male	1	8/1/2016	Newly registered	7/27/2016	2HRZE/4HRE	NEW	Pulmonary		1/26/2017			COMPLETED	Facility Based	0 to 04	Y	New	Smear not done	1	PTB No smear	New				Completed	KWENENG WEST	12/31/2004	POSITIVE	1	1	success	Success	1	Pulmonary TB	1	0-4 years	3	1
2009	Male	1	1/22/2009	Newly registered	12/23/2008	2HRZE/4HR (New Children <30kg)	NEW	Pulmonary		6/23/2009	180	6	COMPLETED OR CURED		0 to 04	Y	New	Smear not done	1	PTB No smear	New				Completed	BOTETI	12/19/2008	NEGATIVE	1	1	success	Success	1	Pulmonary TB	1	0-4 years	3	1
2011	Male	1	12/29/2011	Newly registered	12/19/2011	Other	NEW	Pulmonary		6/21/2012	182	6.07	COMPLETED		0 to 04	Y	New	Smear +	2	PTB Smear+	New	Smear results not available	Smear results not available		Completed	NORTH EAST	6/21/2011	NEGATIVE	1	1	success	Success	1	Pulmonary TB	1	0-4 years	3	1
2015	Female	1	6/16/2015	Newly registered	6/2/2015	2HRZE/4HRE	NEW	Pulmonary		12/3/2015	181	6.03	COMPLETED	Facility Based	0 to 04	Y	New	Smear not done	1	PTB No smear	New				Completed	GOODHOPE		NULL	1	1	success	Success	1	Pulmonary TB	1	0-4 years	3	1
2011	Female	1	10/7/2011	Newly registered	10/6/2011	2HRZE/4HR (New Children <30kg)	NEW	Pulmonary		4/5/2012	179	5.97	COMPLETED OR CURED	Community Based	0 to 04	Y	New	Smear not done	1	PTB No smear	New				Completed	MABUTSANE	10/11/2011	NEGATIVE	1	1	success	Success	1	Pulmonary TB	1	0-4 years	3	1
2014	Male	1	11/3/2014	Newly registered	11/7/2014	2HRZE/4HR (New Children <30kg)	NEW	Pulmonary		5/8/2015	181	6.03	COMPLETED		0 to 04	Y	New	Smear not done	1	PTB No smear	New				Completed	TUTUME	11/3/2014	NEGATIVE	1	1	success	Success	1	Pulmonary TB	1	0-4 years	3	1
2015	Female	1	2/28/2015	Newly registered	2/8/2015	2HRZE/4HRE	NEW	Pulmonary		8/19/2015	191	6.37	COMPLETED		0 to 04	Y	New	Smear -	1	PTB Smear-	New				Completed	GABORONE	2/3/2015	NEGATIVE	1	1	success	Success	1	Pulmonary TB	1	0-4 years	3	1
2014	Male	1	11/6/2014	Newly registered	10/23/2014	2HRZE/4HRE	NEW	Extrapulmonary	Pleura	4/23/2015	180	6	COMPLETED	Community Based	0 to 04	Y	New	Smear not done	1	EPTB	New				Completed	TUTUME		NULL	1	1	success	Success	2	Extrapulmonary TB	1	0-4 years	3	1
2009	Female	1	9/27/2009	Newly registered	8/20/2009	2HRZE/4HR (New Children <30kg)	NEW	Pulmonary		4/22/2010	242	8.07	COMPLETED OR CURED		0 to 04	Y	New	Smear +	2	PTB Smear+	New	Smear results not available	Smear results not available		Completed	KGATLENG	10/6/2009	NEGATIVE	1	1	success	Success	1	Pulmonary TB	1	0-4 years	3	1
2014	Female	1	8/19/2014	Newly registered	8/20/2014	2HRZE/4HR (New Children <30kg)	NEW	Pulmonary		2/27/2015	187	6.23	COMPLETED	Facility Based	0 to 04	Y	New	Smear +	1	PTB Smear+	New	Smear results not available	Smear results not available		Completed	MAHALAPYE		NULL	1	1	success	Success	1	Pulmonary TB	1	0-4 years	3	1
2012	Male	1	4/28/2012	Newly registered	4/28/2012	2HRZE/4HR (New Children <30kg)	NEW	Pulmonary		10/26/2012	178	5.93	COMPLETED OR CURED	Community Based	0 to 04	Y	New	Smear not done	1	PTB No smear	New				Completed	OKAVANGO		NEGATIVE	1	1	success	Success	1	Pulmonary TB	1	0-4 years	2	1
2012	Male	1	11/7/2012	Newly registered	11/7/2012	2HRZE/4HRE	NEW	Pulmonary		5/23/2013	196	6.53	COMPLETED	Facility Based	0 to 04	Y	New	Smear +	2	PTB Smear+	New	Smear results not available	Smear results not available		Completed	GOODHOPE	11/7/2012	NEGATIVE	1	1	success	Success	1	Pulmonary TB	1	0-4 years	2	1
2014	Male	1	8/23/2014	Newly registered	8/22/2014	2HRZE/4HRE	NEW	Pulmonary		2/28/2015	186	6.2	COMPLETED	Facility Based	0 to 04	Y	New	Smear not done	1	PTB No smear	New				Completed	KGALAGADI NORTH		NULL	1	1	success	Success	1	Pulmonary TB	1	0-4 years	3	1
2009	Male	1	2/16/2009	Transferred in	11/17/2008	2HRZE/4HR (New Children <30kg)	NEW	Extrapulmonary	Other Sites	5/18/2009	181	6.03	COMPLETED OR CURED		0 to 04	Y	New	Smear not done	1	EPTB	New				Not Evaluated	KWENENG EAST		NULL	1	1	success	Success	2	Extrapulmonary TB	1	0-4 years	3	1
2009	Male	1	4/15/2009	Newly registered	5/11/2009	2HRZE/4HR (New Children <30kg)	NEW	Pulmonary		12/6/2009	205	6.83	COMPLETED OR CURED		0 to 04	Y	New	Smear not done	1	PTB No smear	New				Completed	KWENENG EAST		NULL	1	1	success	Success	1	Pulmonary TB	1	0-4 years	3	1
2014	Male	1	3/25/2014	Newly registered	1/6/2014	2HRZE/4HRE	NEW	Pulmonary		9/27/2014	261	8.699999999999999	COMPLETED	Community Based	0 to 04	Y	New	Smear not done	1	PTB No smear	New				Completed	MOSHUPA SUB-DISTRICT	1/1/2014	POSITIVE	1	1	success	Success	1	Pulmonary TB	1	0-4 years	1	1
2011	Male	1	6/20/2011	Newly registered	4/6/2011	2HRZE/4HR (New Children <30kg)	NEW	Pulmonary		10/11/2011	185	6.17	COMPLETED		0 to 04	Y	New	Smear not done	1	PTB No smear	New				Completed	KGATLENG		NULL	1	1	success	Success	1	Pulmonary TB	1	0-4 years	3	1
2012	Male	1	9/22/2012	Newly registered	9/22/2012	2HRZE/4HR (New Children <30kg)	NEW	Pulmonary		4/2/2013	190	6.33	COMPLETED	Community Based	0 to 04	Y	New	Smear not done	1	PTB No smear	New				Completed	KGALAGADI NORTH		NULL	1	1	success	Success	1	Pulmonary TB	1	0-4 years	3	1
2013	Female	1	3/20/2013	Newly registered	3/14/2013	2HRZE/4HRE	NEW	Pulmonary		3/21/2013	7	.23	CURED		0 to 04	Y	New	Smear not done	1	PTB No smear	New				Transferred Out	SOUTH EAST		POSITIVE	1	1	success	Success	1	Pulmonary TB	1	0-4 years	1	1
2012	Female	1	5/16/2012	Newly registered	5/16/2012	2HRZE/4HRE	NEW	Pulmonary		11/15/2012	179	5.97	COMPLETED	Community Based	0 to 04	Y	New	Smear not done	1	PTB No smear	New				Completed	GANTSI		NULL	1	1	success	Success	1	Pulmonary TB	1	0-4 years	3	1
2012	Male	1	8/28/2012	Newly registered	8/25/2012	2HRZE/4HRE	NEW	Pulmonary		2/21/2013	176	5.87	DEFAULTED	Facility Based	0 to 04	Y	New	Smear not done	1	PTB No smear	New				Defaulted	GABORONE		NEGATIVE	0	2	default	No success	1	Pulmonary TB	1	0-4 years	3	1
2011	Female	1	3/7/2011	Newly registered	3/2/2011	2HRZE/4HR (New Children <30kg)	NEW	Pulmonary		9/7/2011	185	6.17	COMPLETED OR CURED		0 to 04	Y	New	Smear not done	1	PTB No smear	New				Completed	GANTSI		NULL	1	1	success	Success	1	Pulmonary TB	1	0-4 years	3	1
2013	Female	1	5/25/2013	Newly registered	5/28/2013	2HRZE/4HRE	NEW	Pulmonary		12/3/2013	185	6.17	COMPLETED	Community Based	0 to 04	Y	New	Smear +	1	PTB Smear+	New	Smear results not available	Smear results not available		Completed	OKAVANGO		NEGATIVE	1	1	success	Success	1	Pulmonary TB	1	0-4 years	2	1
2010	Male	1	11/30/2010	Newly registered	9/28/2010	Other	NEW	Pulmonary		6/8/2012	610	20.33	CURED		0 to 04	Y	New	Smear not done	1	PTB No smear	New				Transferred Out	TONOTA	9/24/2010	POSITIVE	1	1	success	Success	1	Pulmonary TB	1	0-4 years	2	1
2009	Male	1	8/29/2009	Moved in	7/25/2009	2HRZE/4HR (New Children <30kg)	NEW	Pulmonary		3/16/2010	231	7.7	COMPLETED OR CURED		0 to 04	Y	New	Smear not done	1	PTB No smear	New				Completed	SOUTH EAST		NEGATIVE	1	1	success	Success	1	Pulmonary TB	1	0-4 years	3	1
2010	Female	1	2/2/2010	Newly registered	1/26/2010	2HRZE/4HR (New Children <30kg)	NEW	Pulmonary		7/27/2010	181	6.03	COMPLETED OR CURED		0 to 04	Y	New	Smear not done	1	PTB No smear	New				Transferred Out	FRANCISTOWN	1/26/2010	NEGATIVE	1	1	success	Success	1	Pulmonary TB	1	0-4 years	3	1
2008	Female	1	5/28/2008	Newly registered	1/4/2008	2HRZE/4HR (New Children <30kg)	NEW	Pulmonary		7/4/2008	180	6	COMPLETED OR CURED		0 to 04	Y	New	Smear not done	1	PTB No smear	New				Completed	GABORONE		NULL	1	1	success	Success	1	Pulmonary TB	1	0-4 years	3	1
2009	Male	1	11/24/2009	Newly registered	11/24/2009	2HRZE/4HR (New Children <30kg)	NEW	Pulmonary		3/31/2010	127	4.23	DEFAULTED		0 to 04	Y	New	Smear -	1	PTB Smear-	New				Defaulted	SEROWE ADMINISTRATION AUTHORITY		NULL	0	2	default	No success	1	Pulmonary TB	1	0-4 years	3	1
2010	Male	1	5/12/2010	Newly registered	5/12/2010	2HRZES/1HRZE/5HRE (Adults & Children)	RELAPSE	Pulmonary		7/14/2010	62	2.07	FAILED		0 to 04	Y	Re-treatment	Smear +	2	PTB Smear+	Relapse	Smear results not available	Smear results not available		Failed	GABORONE		NULL	0	4	failed	No success	1	Pulmonary TB	1	0-4 years	3	0
2016	Female	1	8/18/2016	Newly registered	8/18/2016	2HRZE/4HRE	NEW	Pulmonary					COMPLETED	Community Based	0 to 04	Y	New	Smear -	1	PTB Smear-	New				Not Evaluated	GABORONE	11/10/2015	POSITIVE	1	1	success	Success	1	Pulmonary TB	1	0-4 years	3	1
2009	Male	1	1/27/2009	Newly registered	1/26/2009	2HRZE/4HR (New Children <30kg)	NEW	Extrapulmonary	Other Sites	8/10/2009	194	6.47	COMPLETED OR CURED		0 to 04	Y	New	Smear not done	1	EPTB	New				Completed	BOTETI	6/11/2009	NEGATIVE	1	1	success	Success	2	Extrapulmonary TB	1	0-4 years	3	1
2008	Female	1	11/20/2008	Newly registered	11/30/2008	2HRZE/4HR (New Children <30kg)	NEW	Pulmonary		6/1/2009	181	6.03	COMPLETED OR CURED		0 to 04	Y	New	Smear not done	1	PTB No smear	New				Completed	BOTETI		NULL	1	1	success	Success	1	Pulmonary TB	1	0-4 years	3	1
2011	Female	1	6/15/2011	Newly registered	3/21/2011	2HRZE/4HR (New Children <30kg)	NEW	Pulmonary		11/30/2011	249	8.300000000000001	COMPLETED		0 to 04	Y	New	Smear -	1	PTB Smear-	New				Completed	KWENENG EAST		POSITIVE	1	1	success	Success	1	Pulmonary TB	1	0-4 years	3	1
2016	Male	1	4/25/2016	Newly registered	4/8/2016	2HRZE/4HRE	NEW	Extrapulmonary	Other Sites	5/3/2017			COMPLETED	Community Based	0 to 04	Y	New	Smear not done	1	EPTB	New				Completed	MAHALAPYE	6/22/2016	NEGATIVE	1	1	success	Success	2	Extrapulmonary TB	1	0-4 years	2	1
2014	Male	1	3/18/2014	Newly registered	2/26/2014	2HRZE/4HRE	NEW	Pulmonary		9/1/2014	185	6.17	COMPLETED		0 to 04	Y	New	Smear -	1	PTB Smear-	New				Completed	KWENENG EAST	1/25/2014	NEGATIVE	1	1	success	Success	1	Pulmonary TB	1	0-4 years	3	1
2008	Male	1	12/9/2008	Newly registered	12/3/2008	2HRZE/4HR (New Children <30kg)	NEW	Pulmonary		8/8/2009	245	8.17	COMPLETED OR CURED		0 to 04	Y	New	Smear not done	1	PTB No smear	New				Completed	GANTSI		NULL	1	1	success	Success	1	Pulmonary TB	1	0-4 years	3	1
2010	Male	1	11/30/2010	Newly registered	11/12/2010	2HRZE/4HR (New Children <30kg)	NEW	Pulmonary		5/24/2011	192	6.4	COMPLETED OR CURED		0 to 04	Y	New	Smear -	1	PTB Smear-	New				Completed	SEROWE ADMINISTRATION AUTHORITY		POSITIVE	1	1	success	Success	1	Pulmonary TB	1	0-4 years	1	1
2009	Female	1	2/24/2009	Newly registered	1/31/2009	Other	NEW	Pulmonary		2/3/2009	3	.1	DIED		0 to 04	Y	New	Smear not done	1	PTB No smear	New				Died	MOSHUPA SUB-DISTRICT		NULL	0	3	died	No success	1	Pulmonary TB	1	0-4 years	3	1
2011	Female	1	8/15/2012	Newly registered	9/1/2011	2HRZE/4HR (New Children <30kg)	NEW	Pulmonary		3/29/2012	208	6.93	COMPLETED		0 to 04	Y	New	Smear not done	1	PTB No smear	New				Completed	SEROWE ADMINISTRATION AUTHORITY		POSITIVE	1	1	success	Success	1	Pulmonary TB	1	0-4 years	1	1
2009	Female	1	10/9/2009	Newly registered	10/9/2009	2HRZE/4HR (New Children <30kg)	NEW	Extrapulmonary	Other Sites	5/10/2010	211	7.03	COMPLETED OR CURED		0 to 04	Y	New	Smear not done	1	EPTB	New				Completed	GANTSI		NEGATIVE	1	1	success	Success	2	Extrapulmonary TB	1	0-4 years	3	1
2008	Male	1	9/16/2008	Transferred in	4/10/2008	2HRZE/4HR (New Children <30kg)	NEW	Pulmonary		10/8/2008	178	5.93	COMPLETED OR CURED		0 to 04	Y	New	Smear not done	1	PTB No smear	New				Not Evaluated	KWENENG WEST		NULL	1	1	success	Success	1	Pulmonary TB	1	0-4 years	3	1
2009	Male	1	12/7/2009	Moved in	10/6/2009	2HRZE/4HR (New Children <30kg)	NEW	Extrapulmonary	Meningitis	6/8/2010	242	8.07	COMPLETED OR CURED		0 to 04	Y	New	Smear not done	1	EPTB	New				Completed	GANTSI		NEGATIVE	1	1	success	Success	2	Extrapulmonary TB	1	0-4 years	2	1
2010	Female	1	6/6/2010	Moved in	4/28/2010	2HRZE/4HR (New Children <30kg)	NEW	Pulmonary		11/13/2010	195	6.5	COMPLETED OR CURED	Community Based	0 to 04	Y	New	Smear -	1	PTB Smear-	New				Completed	GABORONE	4/14/2010	NEGATIVE	1	1	success	Success	1	Pulmonary TB	1	0-4 years	3	1
2011	Female	1	11/23/2011	Newly registered	11/23/2011	Other	NEW	Pulmonary		5/31/2012	188	6.27	COMPLETED	Community Based	0 to 04	Y	New	Smear +	1	PTB Smear+	New	Smear results not available	Smear results not available		Completed	KANYE (SOUTHERN)	10/19/2011	POSITIVE	1	1	success	Success	1	Pulmonary TB	1	0-4 years	1	1
2011	Female	1	2/15/2011	Newly registered	2/3/2011	2HRZE/4HR (New Children <30kg)	NEW	Pulmonary		8/6/2011	183	6.1	COMPLETED OR CURED		0 to 04	Y	New	Smear not done	1	PTB No smear	New				Completed	GANTSI		NULL	1	1	success	Success	1	Pulmonary TB	1	0-4 years	3	1
2008	Male	1	3/10/2008	Newly registered	2/24/2008	2HRZE/4HR (New Children <30kg)	NEW	Pulmonary		5/31/2008	97	3.23	DEFAULTED		0 to 04	Y	New	Smear not done	1	PTB No smear	New				Defaulted	GABORONE	2/29/2008	NEGATIVE	0	2	default	No success	1	Pulmonary TB	1	0-4 years	3	1
2014	Female	1	2/17/2014	Newly registered	10/15/2013	2HRZE/4HRE	NEW	Pulmonary		4/15/2014	180	6	COMPLETED	Community Based	0 to 04	Y	New	Smear +	1	PTB Smear+	New	Smear results not available	Smear results not available		Completed	KWENENG EAST	10/1/2013	NEGATIVE	1	1	success	Success	1	Pulmonary TB	1	0-4 years	3	1
2016	Male	1	9/12/2016	Newly registered	9/12/2016	2HRZE/4HRE	NEW	Pulmonary					COMPLETED	Community Based	0 to 04	Y	New	Smear not done	1	PTB No smear	New				Not Evaluated	GABORONE	6/22/2016	NEGATIVE	1	1	success	Success	1	Pulmonary TB	1	0-4 years	3	1
2012	Male	1	6/4/2012	Newly registered	4/6/2012	2HRZE/4HRE	NEW	Extrapulmonary	Other Sites	10/14/2012	188	6.27	COMPLETED	Community Based	0 to 04	Y	New	Smear not done	1	EPTB	New				Completed	BOBIRWA	4/6/2012	NEGATIVE	1	1	success	Success	2	Extrapulmonary TB	1	0-4 years	3	1
2016	Male	1	9/9/2016	Newly registered	8/4/2016	2HRZE/4HRE	NEW	Pulmonary					COMPLETED	Community Based	0 to 04	Y	New	Smear not done	1	PTB No smear	New				Not Evaluated	GABORONE	1/10/2003	POSITIVE	1	1	success	Success	1	Pulmonary TB	1	0-4 years	3	1
2009	Male	1	6/1/2009	Newly registered	5/18/2009	2HRZE/4HR (New Children <30kg)	NEW	Pulmonary		11/23/2009	185	6.17	COMPLETED OR CURED		0 to 04	Y	New	Smear -	1	PTB Smear-	New				Completed	KWENENG WEST	7/11/2008	NEGATIVE	1	1	success	Success	1	Pulmonary TB	1	0-4 years	3	1
2015	Male	1	3/6/2015	Newly registered	3/6/2015	2HRZE/4HRE	NEW	Pulmonary		9/12/2015	186	6.2	COMPLETED		0 to 04	Y	New	Smear not done	1	PTB No smear	New				Completed	FRANCISTOWN	3/6/2015	NEGATIVE	1	1	success	Success	1	Pulmonary TB	1	0-4 years	3	1
2014	Female	1	1/10/2014	Newly registered	1/10/2014	2HRZE/4HRE	NEW	Pulmonary		8/5/2014	205	6.83	COMPLETED	Community Based	0 to 04	Y	New	Smear not done	1	PTB No smear	New				Completed	KGALAGADI SOUTH		NULL	1	1	success	Success	1	Pulmonary TB	1	0-4 years	3	1
2008	Male	1	9/23/2008	Newly registered	9/23/2008	2HRZE/4HR (New Children <30kg)	NEW	Pulmonary		3/20/2009	177	5.9	COMPLETED OR CURED		0 to 04	Y	New	Smear not done	1	PTB No smear	New				Completed	BOBIRWA		NULL	1	1	success	Success	1	Pulmonary TB	1	0-4 years	3	1
2008	Female	1	8/11/2008	Moved in	6/28/2008	2HRZE/4HR (New Children <30kg)	NEW	Pulmonary		12/28/2008	180	6	COMPLETED OR CURED		0 to 04	Y	New	Smear not done	1	PTB No smear	New				Completed	OKAVANGO		NULL	1	1	success	Success	1	Pulmonary TB	1	0-4 years	3	1
2010	Male	1	2/11/2010	Newly registered	1/27/2010	2HRZE/4HR (New Children <30kg)	NEW	Pulmonary		7/28/2010	181	6.03	COMPLETED OR CURED		0 to 04	Y	New	Smear -	1	PTB Smear-	New				Completed	FRANCISTOWN	3/26/2009	NEGATIVE	1	1	success	Success	1	Pulmonary TB	1	0-4 years	2	1
2014	Female	1	5/23/2014	Newly registered	3/28/2014	2HRZE/4HRE	NEW	Pulmonary		10/13/2014	195	6.5	CURED	Community Based	0 to 04	Y	New	Smear +	2	PTB Smear+	New	Converted to smear neg	Converted to smear neg		Cured	SEROWE ADMINISTRATION AUTHORITY	4/14/2014	NEGATIVE	1	1	success	Success	1	Pulmonary TB	1	0-4 years	3	1
2015	Female	1	10/16/2015	Newly registered	10/16/2015	2HRZE/4HRE	NEW	Pulmonary		4/20/2016	184	6.13	COMPLETED	Community Based	0 to 04	Y	New	Smear not done	1	PTB No smear	New				Completed	KGATLENG		NEGATIVE	1	1	success	Success	1	Pulmonary TB	1	0-4 years	2	1
2011	Female	1	2/11/2011	Newly registered	12/7/2010	Other	NEW	Extrapulmonary	Meningitis	9/9/2011	272	9.07	COMPLETED	Facility Based	0 to 04	Y	New	Smear not done	1	EPTB	New				Completed	GANTSI		NULL	1	1	success	Success	2	Extrapulmonary TB	1	0-4 years	3	1
2012	Male	1	9/20/2012	Newly registered	9/20/2012	2HRZE/4HRE	NEW	Pulmonary		3/20/2013	180	6	COMPLETED	Community Based	0 to 04	Y	New	Smear +	1	PTB Smear+	New	Smear results not available	Smear results not available		Completed	KWENENG EAST	8/27/2012	NEGATIVE	1	1	success	Success	1	Pulmonary TB	1	0-4 years	3	1
2013	Male	1	11/29/2013	Newly registered	11/29/2013	2HRZE/4HRE	NEW	Pulmonary		8/14/2014	255	8.5	COMPLETED		0 to 04	Y	New	Smear not done	1	PTB No smear	New				Completed	SOUTH EAST		NEGATIVE	1	1	success	Success	1	Pulmonary TB	1	0-4 years	3	1
2016	Male	1	4/29/2016	Newly registered	4/21/2016	2HRZE/4HRE	NEW	Pulmonary		10/22/2016			COMPLETED	Community Based	0 to 04	Y	New	Smear -	1	PTB Smear-	New				Completed	GABORONE	6/20/2016	POSITIVE	1	1	success	Success	1	Pulmonary TB	1	0-4 years	3	1
2011	Male	1	12/28/2011	Transferred in	11/29/2011	Other	NEW	Pulmonary		5/29/2012	180	6	COMPLETED		0 to 04	Y	New	Smear not done	1	PTB No smear	New				Not Evaluated	NORTH EAST	5/17/2010	POSITIVE	1	1	success	Success	1	Pulmonary TB	1	0-4 years	3	1
2014	Female	1	3/11/2014	Newly registered	2/19/2014	2HRZE/4HRE	NEW	Pulmonary		8/10/2014	171	5.7	COMPLETED		0 to 04	Y	New	Smear -	1	PTB Smear-	New				Completed	KWENENG EAST	1/10/2014	POSITIVE	1	1	success	Success	1	Pulmonary TB	1	0-4 years	1	1
2010	Female	1	8/3/2010	Newly registered	7/25/2010	2HRZE/4HR (New Children <30kg)	NEW	Extrapulmonary	Meningitis	3/23/2011	238	7.93	COMPLETED OR CURED		0 to 04	Y	New	Smear not done	1	EPTB	New				Completed	PALAPYE SUB DISTRICT		NULL	1	1	success	Success	2	Extrapulmonary TB	1	0-4 years	3	1
2014	Male	1	4/1/2014	Newly registered	3/24/2014	2HRZE/4HRE	NEW	Pulmonary		10/9/2014	195	6.5	COMPLETED	Community Based	0 to 04	Y	New	Smear not done	1	PTB No smear	New				Completed	GANTSI		NEGATIVE	1	1	success	Success	1	Pulmonary TB	1	0-4 years	2	1
2009	Female	1	7/9/2009	Transferred in	3/11/2009	2HRZE/4HR (New Children <30kg)	NEW	Pulmonary		8/31/2009	170	5.67	DEFAULTED		0 to 04	Y	New	Smear not done	1	PTB No smear	New				Not Evaluated	MABUTSANE		NEGATIVE	0	2	default	No success	1	Pulmonary TB	1	0-4 years	3	1
2012	Female	1	7/19/2012	Newly registered	7/19/2012	2HRZE/4HRE	NEW	Pulmonary		1/20/2013	181	6.03	COMPLETED	Community Based	0 to 04	Y	New	Smear -	1	PTB Smear-	New				Completed	KWENENG EAST	8/1/2012	NEGATIVE	1	1	success	Success	1	Pulmonary TB	1	0-4 years	3	1
2015	Female	1	7/9/2015	Newly registered	5/10/2015	2HRZES/1HRZE/5HRE (Adults & Children)	RELAPSE	Pulmonary		1/10/2016	240	8	COMPLETED		0 to 04	Y	Re-treatment	Smear not done	1	PTB No smear	Relapse				Completed	KWENENG EAST		NULL	1	1	success	Success	1	Pulmonary TB	1	0-4 years	3	0
2011	Female	1	1/13/2011	Transferred in	9/24/2010	2HRZE/4HRE	NEW	Pulmonary		5/10/2011	226	7.53	COMPLETED		0 to 04	Y	New	Smear not done	1	PTB No smear	New				Not Evaluated	MAHALAPYE		NEGATIVE	1	1	success	Success	1	Pulmonary TB	1	0-4 years	3	1
2014	Male	1	2/12/2014	Newly registered	2/12/2014	2HRZE/4HRE	NEW	Pulmonary		8/14/2014	182	6.07	COMPLETED	Community Based	0 to 04	Y	New	Smear not done	1	PTB No smear	New				Completed	KWENENG EAST		NULL	1	1	success	Success	1	Pulmonary TB	1	0-4 years	3	1
2012	Female	1	8/9/2012	Newly registered	8/7/2012	2HRZE/4HRE	NEW	Pulmonary		8/30/2012	23	.77	DIED		0 to 04	Y	New	Smear not done	1	PTB No smear	New				Died	KWENENG EAST		NULL	0	3	died	No success	1	Pulmonary TB	1	0-4 years	3	1
2013	Female	1	5/8/2013	Newly registered	5/8/2013	2HRZE/4HRE	NEW	Extrapulmonary	Lymph Nodes	11/19/2013	191	6.37	COMPLETED	Community Based	0 to 04	Y	New	Smear not done	1	EPTB	New				Completed	CHARLESHILL	1/9/2013	POSITIVE	1	1	success	Success	2	Extrapulmonary TB	1	0-4 years	1	1
2013	Female	1	4/10/2013	Newly registered	3/14/2013	2HRZE/4HR (New Children <30kg)	NEW	Pulmonary		1/28/2014	314	10.47	COMPLETED	Community Based	0 to 04	Y	New	Smear -	1	PTB Smear-	New				Completed	TONOTA	12/3/2011	POSITIVE	1	1	success	Success	1	Pulmonary TB	1	0-4 years	1	1
2008	Male	1	2/6/2008	Transferred in	11/3/2007	2HRZE/4HR (New Children <30kg)	NEW	Pulmonary		6/2/2008	209	6.97	COMPLETED OR CURED		0 to 04	Y	New	Smear not done	1	PTB No smear	New				Not Evaluated	KWENENG EAST		NULL	1	1	success	Success	1	Pulmonary TB	1	0-4 years	3	1
2012	Male	1	4/23/2012	Newly registered	4/13/2012	2HRZE/4HR (New Children <30kg)	NEW	Pulmonary		10/13/2012	180	6	COMPLETED	Community Based	0 to 04	Y	New	Smear -	1	PTB Smear-	New				Completed	FRANCISTOWN	4/23/2012	NEGATIVE	1	1	success	Success	1	Pulmonary TB	1	0-4 years	3	1
2010	Female	1	4/19/2010	Transferred in	3/2/2010	2HRZE/4HR (New Children <30kg)	NEW	Extrapulmonary	Meningitis	9/2/2010	180	6	COMPLETED OR CURED		0 to 04	Y	New	Smear not done	1	EPTB	New				Not Evaluated	SELEBI PHIKWE	1/3/2010	NEGATIVE	1	1	success	Success	2	Extrapulmonary TB	1	0-4 years	3	1
2010	Male	1	8/3/2010	Newly registered	8/3/2010	2HRZE/4HR (New Children <30kg)	NEW	Extrapulmonary	Other Sites	2/15/2011	192	6.4	COMPLETED OR CURED		0 to 04	Y	New	Smear not done	1	EPTB	New				Completed	GANTSI		NULL	1	1	success	Success	2	Extrapulmonary TB	1	0-4 years	2	1
2014	Female	1	8/13/2014	Newly registered	8/13/2014	2HRZE/4HRE	NEW	Pulmonary		2/28/2015	195	6.5	COMPLETED		0 to 04	Y	New	Smear -	1	PTB Smear-	New				Completed	KGALAGADI SOUTH		NULL	1	1	success	Success	1	Pulmonary TB	1	0-4 years	3	1
2015	Female	1	10/2/2015	Newly registered	10/2/2015	2HRZE/4HR (New Children <30kg)	NEW	Pulmonary		4/15/2016	193	6.43	COMPLETED	Community Based	0 to 04	Y	New	Smear -	1	PTB Smear-	New				Completed	KGATLENG	3/8/2016	NEGATIVE	1	1	success	Success	1	Pulmonary TB	1	0-4 years	2	1
2011	Male	1	5/11/2011	Newly registered	4/8/2011	2HRZE/4HR (New Children <30kg)	NEW	Pulmonary		10/9/2011	181	6.03	CURED		0 to 04	Y	New	Smear +	2	PTB Smear+	New	Smear results not available	Smear results not available		Cured	MAHALAPYE		POSITIVE	1	1	success	Success	1	Pulmonary TB	1	0-4 years	3	1
2009	Male	1	9/28/2009	Newly registered	9/18/2009	2HRZE/4HR (New Children <30kg)	NEW	Pulmonary		3/22/2010	184	6.13	COMPLETED OR CURED		0 to 04	Y	New	Smear not done	1	PTB No smear	New				Completed	MAHALAPYE		NULL	1	1	success	Success	1	Pulmonary TB	1	0-4 years	3	1
2011	Female	1	11/11/2011	Newly registered	9/28/2011	2HRZES/1HRZE/5HRE (Adults & Children)	DEFAULT	Pulmonary		4/27/2012	209	6.97	COMPLETED OR CURED		0 to 04	Y	Re-treatment	Smear not done	1	PTB No smear	Default				Completed	PALAPYE SUB DISTRICT		NULL	1	1	success	Success	1	Pulmonary TB	1	0-4 years	3	0
2013	Male	1	12/29/2013	Newly registered	12/24/2013	2HRZE/4HR (New Children <30kg)	NEW	Pulmonary		8/8/2014	224	7.47	COMPLETED	Community Based	0 to 04	Y	New	Smear not done	1	PTB No smear	New				Completed	SEROWE ADMINISTRATION AUTHORITY		NEGATIVE	1	1	success	Success	1	Pulmonary TB	1	0-4 years	3	1
2009	Female	1	10/26/2009	Transferred in	9/10/2009	2HRZE/4HR (New Children <30kg)	NEW	Pulmonary		3/10/2010	180	6	COMPLETED OR CURED		0 to 04	Y	New	Smear not done	1	PTB No smear	New				Not Evaluated	MAHALAPYE		NULL	1	1	success	Success	1	Pulmonary TB	1	0-4 years	3	1
2009	Female	1	8/21/2009	Newly registered	8/21/2009	2HRZE/4HR (New Children <30kg)	NEW	Pulmonary		4/11/2010	230	7.67	DIED		0 to 04	Y	New	Smear not done	1	PTB No smear	New				Died	GABORONE		NULL	0	3	died	No success	1	Pulmonary TB	1	0-4 years	3	1
2016	Male	1	3/16/2016	Newly registered	2/18/2016	2HRZE/4HRE	NEW	Pulmonary		9/14/2016			COMPLETED	Community Based	0 to 04	Y	New	Smear -	1	PTB Smear-	New				Completed	GANTSI	2/27/2012	POSITIVE	1	1	success	Success	1	Pulmonary TB	1	0-4 years	2	1
2009	Male	1	11/23/2009	Newly registered	8/12/2009	2HRZE/4HR (New Children <30kg)	NEW	Pulmonary		3/1/2010	199	6.63	COMPLETED OR CURED		0 to 04	Y	New	Smear not done	1	PTB No smear	New				Completed	KGALAGADI SOUTH		NULL	1	1	success	Success	1	Pulmonary TB	1	0-4 years	3	1
2013	Male	1	5/14/2013	Newly registered	5/14/2013	2HRZE/4HRE	NEW	Pulmonary		11/14/2013	180	6	COMPLETED	Community Based	0 to 04	Y	New	Smear +	2	PTB Smear+	New	Converted to smear neg	Converted to smear neg		Completed	KGATLENG	9/26/2013	NEGATIVE	1	1	success	Success	1	Pulmonary TB	1	0-4 years	2	1
2014	Male	1	7/3/2014	Newly registered	7/2/2014	2HRZE/4HRE	NEW	Pulmonary		1/6/2015	184	6.13	COMPLETED	Community Based	0 to 04	Y	New	Smear -	1	PTB Smear-	New				Completed	KANYE (SOUTHERN)	5/28/2014	NEGATIVE	1	1	success	Success	1	Pulmonary TB	1	0-4 years	3	1
2013	Male	1	6/26/2013	Newly registered	6/11/2013	2HRZE/4HRE	NEW	Pulmonary		12/11/2013	180	6	COMPLETED	Community Based	0 to 04	Y	New	Smear -	1	PTB Smear-	New				Completed	GABORONE	8/20/2012	NEGATIVE	1	1	success	Success	1	Pulmonary TB	1	0-4 years	3	1
2012	Male	1	1/24/2012	Newly registered	1/19/2012	2HRZE/4HR (New Children <30kg)	NEW	Extrapulmonary	Lymph Nodes	7/19/2012	180	6	COMPLETED	Community Based	0 to 04	Y	New	Smear not done	1	EPTB	New				Completed	GABORONE	1/11/2012	NEGATIVE	1	1	success	Success	2	Extrapulmonary TB	1	0-4 years	3	1
2012	Female	1	4/2/2012	Newly registered	3/25/2012	2HRZE/4HRE	NEW	Pulmonary		9/28/2012	183	6.1	COMPLETED	Community Based	0 to 04	Y	New	Smear not done	1	PTB No smear	New				Completed	KWENENG EAST	3/21/2012	NEGATIVE	1	1	success	Success	1	Pulmonary TB	1	0-4 years	3	1
2013	Male	1	6/24/2013	Newly registered	6/20/2013	2HRZE/4HRE	NEW	Pulmonary		12/10/2013	170	5.67	COMPLETED		0 to 04	Y	New	Smear -	1	PTB Smear-	New				Completed	PALAPYE SUB DISTRICT	4/24/2013	POSITIVE	1	1	success	Success	1	Pulmonary TB	1	0-4 years	1	1
2011	Male	1	5/8/2012	Moved in	4/18/2011	2HRZE/4HR (New Children <30kg)	NEW	Pulmonary		10/25/2011	187	6.23	COMPLETED		0 to 04	Y	New	Smear not done	1	PTB No smear	New				Completed	TUTUME		NULL	1	1	success	Success	1	Pulmonary TB	1	0-4 years	3	1
2008	Male	1	8/14/2008	Newly registered	8/8/2008	2HRZE/4HR (New Children <30kg)	NEW	Pulmonary		1/23/2009	165	5.5	DEFAULTED		0 to 04	Y	New	Smear not done	1	PTB No smear	New				Defaulted	KWENENG EAST	8/14/2008	POSITIVE	0	2	default	No success	1	Pulmonary TB	1	0-4 years	3	1
2010	Male	1	1/29/2010	Newly registered	1/29/2010	2HRZE/4HR (New Children <30kg)	NEW	Pulmonary		8/3/2010	184	6.13	COMPLETED OR CURED		0 to 04	Y	New	Smear not done	1	PTB No smear	New				Completed	GANTSI	6/15/2010	NEGATIVE	1	1	success	Success	1	Pulmonary TB	1	0-4 years	3	1
2009	Female	1	11/6/2009	Newly registered	11/5/2009	2HRZE/4HR (New Children <30kg)	NEW	Pulmonary		5/13/2010	188	6.27	COMPLETED OR CURED		0 to 04	Y	New	Smear -	1	PTB Smear-	New				Completed	TUTUME		NULL	1	1	success	Success	1	Pulmonary TB	1	0-4 years	3	1
2013	Male	1	3/5/2013	Newly registered	1/1/2013	2HRZE/4HR (New Children <30kg)	NEW	Pulmonary		7/2/2013	181	6.03	COMPLETED	Facility Based	0 to 04	Y	New	Smear not done	1	PTB No smear	New				Completed	KGALAGADI NORTH		NEGATIVE	1	1	success	Success	1	Pulmonary TB	1	0-4 years	3	1
2012	Female	1	12/6/2012	Newly registered	11/6/2012	2HRZE/4HR (New Children <30kg)	NEW	Extrapulmonary	Other Sites	6/7/2013	211	7.03	COMPLETED	Community Based	0 to 04	Y	New	Smear not done	1	EPTB	New				Completed	KGATLENG	7/25/2013	NEGATIVE	1	1	success	Success	2	Extrapulmonary TB	1	0-4 years	2	1
2010	Female	1	6/8/2010	Newly registered	6/2/2010	2HRZE/4HR (New Children <30kg)	NEW	Extrapulmonary	Other Sites	11/2/2010	150	5	COMPLETED OR CURED		0 to 04	Y	New	Smear not done	1	EPTB	New				Completed	GANTSI	1/20/2010	NEGATIVE	1	1	success	Success	2	Extrapulmonary TB	1	0-4 years	2	1
2013	Female	1	11/30/2013	Newly registered	11/30/2013	2HRZE/4HR (New Children <30kg)	NEW	Pulmonary		5/31/2014	180	6	COMPLETED		0 to 04	Y	New	Smear not done	1	PTB No smear	New				Completed	KGALAGADI NORTH		NULL	1	1	success	Success	1	Pulmonary TB	1	0-4 years	3	1
2014	Male	1	3/12/2014	Newly registered	3/24/2014	2HRZE/4HR (New Children <30kg)	NEW	Pulmonary		10/13/2014	199	6.63	COMPLETED	Community Based	0 to 04	Y	New	Smear +	1	PTB Smear+	New	Smear results not available	Smear results not available		Completed	KGATLENG		NEGATIVE	1	1	success	Success	1	Pulmonary TB	1	0-4 years	2	1
2011	Female	1	11/18/2011	Newly registered	11/9/2011	2HRZE/4HR (New Children <30kg)	NEW	Pulmonary		5/9/2012	180	6	COMPLETED OR CURED	Community Based	0 to 04	Y	New	Smear not done	1	PTB No smear	New				Completed	KWENENG WEST		NULL	1	1	success	Success	1	Pulmonary TB	1	0-4 years	3	1
2015	Female	1	10/14/2015	Newly registered	10/14/2015	2HRZE/4HRE	NEW	Pulmonary		4/17/2016	183	6.1	COMPLETED	Community Based	0 to 04	Y	New	Smear not done	1	PTB No smear	New				Completed	NGAMILAND	5/13/2015	NEGATIVE	1	1	success	Success	1	Pulmonary TB	1	0-4 years	2	1
2010	Male	1	9/28/2010	Newly registered	9/27/2010	2HRZE/4HR (New Children <30kg)	NEW	Pulmonary		3/29/2011	182	6.07	COMPLETED OR CURED		0 to 04	Y	New	Smear -	1	PTB Smear-	New				Completed	FRANCISTOWN		NEGATIVE	1	1	success	Success	1	Pulmonary TB	1	0-4 years	3	1
2013	Male	1	1/25/2013	Newly registered	1/23/2013	2HRZE/4HRE	NEW	Pulmonary		7/22/2013	179	5.97	COMPLETED	Community Based	0 to 04	Y	New	Smear not done	1	PTB No smear	New				Completed	FRANCISTOWN	2/6/2013	NEGATIVE	1	1	success	Success	1	Pulmonary TB	1	0-4 years	3	1
2014	Male	1	10/23/2014	Newly registered	10/13/2014	2HRZE/4HRE	NEW	Pulmonary		5/19/2015	216	7.2	COMPLETED	Community Based	0 to 04	Y	New	Smear +	1	PTB Smear+	New	Smear results not available	Smear results not available		Completed	BOTETI	11/4/2013	NEGATIVE	1	1	success	Success	1	Pulmonary TB	1	0-4 years	3	1
2012	Female	1	9/3/2012	Newly registered	9/3/2012	2HRZE/4HR (New Children <30kg)	NEW	Pulmonary		3/1/2013	178	5.93	COMPLETED		0 to 04	Y	New	Smear not done	1	PTB No smear	New				Completed	BOTETI		NULL	1	1	success	Success	1	Pulmonary TB	1	0-4 years	3	1
2011	Female	1	12/1/2011	Newly registered	11/14/2011	2HRZE/4HR (New Children <30kg)	NEW	Pulmonary		5/30/2012	196	6.53	COMPLETED		0 to 04	Y	New	Smear not done	1	PTB No smear	New				Completed	KWENENG EAST		NULL	1	1	success	Success	1	Pulmonary TB	1	0-4 years	3	1
2015	Female	1	6/17/2015	Newly registered	6/17/2015	2HRZE/4HRE	NEW	Pulmonary		12/17/2015	180	6	COMPLETED	Community Based	0 to 04	Y	New	Smear not done	1	PTB No smear	New				Completed	GABORONE	6/21/2015	NEGATIVE	1	1	success	Success	1	Pulmonary TB	1	0-4 years	3	1
2013	Female	1	10/23/2013	Newly registered	9/24/2013	2HRZE/4HRE	NEW	Pulmonary		4/30/2014	216	7.2	COMPLETED	Facility Based	0 to 04	Y	New	Smear not done	1	PTB No smear	New				Completed	MAHALAPYE		NULL	1	1	success	Success	1	Pulmonary TB	1	0-4 years	2	1
2014	Female	1	2/19/2014	Newly registered	2/19/2014	2HRZE/4HRE	NEW	Pulmonary		2/20/2015	361	12.03	COMPLETED	Community Based	0 to 04	Y	New	Smear not done	1	PTB No smear	New				Completed	KGALAGADI SOUTH		NEGATIVE	1	1	success	Success	1	Pulmonary TB	1	0-4 years	3	1
2016	Female	1	6/14/2016	Newly registered	6/2/2016	2HRZE/4HRE	NEW	Pulmonary		12/19/2016			COMPLETED	Community Based	0 to 04	Y	New	Smear +	1	PTB Smear+	New	Smear results not available	Smear results not available		Completed	GANTSI	2/22/2007	POSITIVE	1	1	success	Success	1	Pulmonary TB	1	0-4 years	2	1
2015	Female	1	7/31/2015	Newly registered	7/16/2015	2HRZE/4HR (New Children <30kg)	NEW	Pulmonary		1/30/2016	194	6.47	COMPLETED	Community Based	0 to 04	Y	New	Smear -	1	PTB Smear-	New				Completed	SEROWE ADMINISTRATION AUTHORITY	6/15/2015	NEGATIVE	1	1	success	Success	1	Pulmonary TB	1	0-4 years	3	1
2019	Male	1			11/28/2019	2HRZE/4HR (New Children <30kg)		ExtraPulmonary TB	Other Sites	7/28/2020			COMPLETED	NULL													2020-01-07 00:00:00	NEGATIVE	1	1	success	Success	2	Extrapulmonary TB	1	0-4 years	3	0
2017	Male	1	12/1/2017		12/1/2017	2HRZE/4HRE	NEW	Pulmonary TB	NULL	NULL			COMPLETED	NULL										negative			NULL	NULL	1	1	success	Success	1	Pulmonary TB	1	0-4 years	3	1
2017	Female	1	3/31/2017		3/31/2017	2HRZE/4HR (New Children <30kg)	NEW	Pulmonary TB	NULL	NULL			COMPLETED	Community based										NULL			8/21/2019 12:00	NEGATIVE	1	1	success	Success	1	Pulmonary TB	1	0-4 years	3	1
2019	Male	1			10/20/2019	2HRZE/4HR (New Children <30kg)		Pulmonary TB	NULL	4/23/2020			COMPLETED	Facility based													2019-10-10 00:00:00	NEGATIVE	1	1	success	Success	1	Pulmonary TB	1	0-4 years	3	0
2019	Female	1			10/25/2019	NULL		Pulmonary TB	NULL	4/18/2020			COMPLETED	UNKNOWN													2020-02-10 00:00:00	NEGATIVE	1	1	success	Success	1	Pulmonary TB	1	0-4 years	3	0
2017	Female	1	1/12/2017		1/12/2017	2HRZE/4HRE	NEW	Pulmonary TB	NULL	NULL			COMPLETED	Community based										NULL			NULL	NULL	1	1	success	Success	1	Pulmonary TB	1	0-4 years	3	1
2018	Female	1	1/18/2018		1/18/2018	2HRZE/4HRE	NEW	Pulmonary TB	NULL	NULL			COMPLETED	Community based										NULL			1/7/2018 12:00	NEGATIVE	1	1	success	Success	1	Pulmonary TB	1	0-4 years	3	1
2017	Male	1	4/28/2017		4/28/2017	2HRZE/4HRE	NEW	Pulmonary TB	NULL	NULL			COMPLETED	Community based										NULL			4/28/2017 12:00	NEGATIVE	1	1	success	Success	1	Pulmonary TB	1	0-4 years	3	1
2017	Male	1	3/28/2017		3/28/2017	2HRZE/4HRE	NEW	Pulmonary TB	NULL	NULL			COMPLETED	Community based										NULL			NULL	NULL	1	1	success	Success	1	Pulmonary TB	1	0-4 years	3	1
2019	Male	1			3/19/2019	2HRZE/4HR (New Children <30kg)		Pulmonary TB	NULL	9/23/2019			COMPLETED	Facility based													NULL	NULL	1	1	success	Success	1	Pulmonary TB	1	0-4 years	3	0
2018	Female	1	9/20/2018		9/20/2018	2HRZE/4HR (New Children <30kg)	NEW	Pulmonary TB	NULL	NULL			COMPLETED	Community based										negative			9/14/2018 12:00	NEGATIVE	1	1	success	Success	1	Pulmonary TB	1	0-4 years	3	1
2019	Male	1			2/27/2019	NULL		Pulmonary TB	lymph nodes	9/20/2019			COMPLETED	NULL													2019-03-27 00:00:00	NEGATIVE	1	1	success	Success	1	Pulmonary TB	1	0-4 years	3	0
2017	Male	1	10/30/2017		10/30/2017	2HRZE/4HRE	NEW	Pulmonary TB	NULL	NULL			COMPLETED	Facility based										NULL			NULL	NULL	1	1	success	Success	1	Pulmonary TB	1	0-4 years	3	1
2018	Male	1	2/5/2018		2/5/2018	2HRZE/4HRE	NEW	Pulmonary TB	NULL	NULL			COMPLETED	Community based										NULL			NULL	NULL	1	1	success	Success	1	Pulmonary TB	1	0-4 years	3	1
2017	Male	1	10/10/2017		10/10/2017	2HRZE/4HRE	NEW	Pulmonary TB	NULL	NULL			COMPLETED	Community based										NULL			10/7/2017 12:00	NEGATIVE	1	1	success	Success	1	Pulmonary TB	1	0-4 years	3	1
2019	Male	1			5/22/2019	2HRZE/4HRE		Pulmonary TB	NULL	11/18/2019			COMPLETED	NULL													2019-07-18 00:00:00	NEGATIVE	1	1	success	Success	1	Pulmonary TB	1	0-4 years	3	0
2019	Female	1			1/9/2019	2HRZE/4HRE		Pulmonary TB	NULL	11/28/2019			COMPLETED	Community based													2019-12-19 00:00:00	NEGATIVE	1	1	success	Success	1	Pulmonary TB	1	0-4 years	3	0
2018	Male	1	11/8/2018		11/8/2018	2HRZE/4HR (New Children <30kg)	NEW	ExtraPulmonary TB	Other Sites	NULL			COMPLETED	Facility based										NULL			11/15/2019 12:00	NEGATIVE	1	1	success	Success	2	Extrapulmonary TB	1	0-4 years	3	1
2018	Female	1	11/28/2018		11/28/2018	NULL	NEW	Pulmonary TB	NULL	NULL			COMPLETED	Facility based										NULL			4/1/2018 12:00	NEGATIVE	1	1	success	Success	1	Pulmonary TB	1	0-4 years	3	1
2019	Female	1			11/19/2019	2HRZE/4HRE		Pulmonary TB	NULL	5/19/2020			COMPLETED	Community based													2019-02-04 00:00:00	POSITIVE	1	1	success	Success	1	Pulmonary TB	1	0-4 years	3	0
2018	Female	1	8/14/2018		8/14/2018	NULL	NEW	Pulmonary TB	NULL	NULL			COMPLETED	Facility based										NULL			10/5/2018 12:00	NEGATIVE	1	1	success	Success	1	Pulmonary TB	1	0-4 years	3	1
2018	Female	1	7/11/2018		7/11/2018	2HRZE/4HRE	NEW	Pulmonary TB	NULL	NULL			COMPLETED	NULL										NULL			11/13/2018 12:00	NEGATIVE	1	1	success	Success	1	Pulmonary TB	1	0-4 years	3	1
2017	Female	1	11/22/2017		11/22/2017	2HRZE/4HR (New Children <30kg)	NEW	ExtraPulmonary TB	Other Sites	NULL			COMPLETED	Facility based										NULL			NULL	NULL	1	1	success	Success	2	Extrapulmonary TB	1	0-4 years	3	1
2017	Female	1	8/21/2017		8/21/2017	2HRZE/4HRE	NEW	Pulmonary TB	NULL	2/19/2018			CURED	Community based										negative			NULL	NULL	1	1	success	Success	1	Pulmonary TB	1	0-4 years	3	1
2019	Female	1			7/18/2019	2HRZE/4HR (New Children <30kg)		Pulmonary TB	NULL	1/18/2020			COMPLETED	Community based													2020-08-31 00:00:00	NEGATIVE	1	1	success	Success	1	Pulmonary TB	1	0-4 years	3	0
2018	Female	1	3/7/2018		3/7/2018	2HRZE/4HRE	NEW	Pulmonary TB	NULL	NULL			COMPLETED	Community based										NULL			6/6/2019 12:00	NEGATIVE	1	1	success	Success	1	Pulmonary TB	1	0-4 years	3	1
2018	Female	1	6/30/2018		6/30/2018	2HRZE/4HRE	NEW	Pulmonary TB	NULL	NULL			COMPLETED	Community based										NULL			1/31/2019 12:00	NEGATIVE	1	1	success	Success	1	Pulmonary TB	1	0-4 years	3	1
2019	Male	1			3/2/2019	2HRZE/4HR (New Children <30kg)		Pulmonary TB	NULL	9/30/2019			COMPLETED	Facility based													2019-04-12 00:00:00	NEGATIVE	1	1	success	Success	1	Pulmonary TB	1	0-4 years	3	0
2018	Male	1	5/11/2018		5/11/2018	2HRZE/4HR (New Children <30kg)	NEW	Pulmonary TB	NULL	NULL			COMPLETED	Community based										NULL			5/23/2018 12:00	NEGATIVE	1	1	success	Success	1	Pulmonary TB	1	0-4 years	3	1
2019	Female	1			8/14/2019	NULL		Pulmonary TB	NULL	2/14/2020			COMPLETED	UNKNOWN													2020-02-10 00:00:00	NEGATIVE	1	1	success	Success	1	Pulmonary TB	1	0-4 years	3	0
2018	Female	1	2/7/2018		2/7/2018	2HRZE/4HR (New Children <30kg)	NEW	Pulmonary TB	NULL	NULL			COMPLETED	Facility based										NULL			6/25/2018 12:00	NEGATIVE	1	1	success	Success	1	Pulmonary TB	1	0-4 years	3	1
2018	Male	1	3/16/2018		3/16/2018	2HRZE/4HR (New Children <30kg)	NEW	ExtraPulmonary TB	lymph nodes	NULL			COMPLETED	Community based										NULL			3/15/2018 12:00	POSITIVE	1	1	success	Success	2	Extrapulmonary TB	1	0-4 years	1	1
2017	Male	1	7/12/2017		7/12/2017	NULL	NEW	Pulmonary TB	NULL	NULL			COMPLETED	Community based										NULL			6/20/2017 12:00	NEGATIVE	1	1	success	Success	1	Pulmonary TB	1	0-4 years	3	1
2018	Male	1	6/16/2018		6/16/2018	2HRZE/4HRE	NEW	Pulmonary TB	NULL	NULL			COMPLETED	Community based										NULL			8/21/2018 12:00	NEGATIVE	1	1	success	Success	1	Pulmonary TB	1	0-4 years	3	1
2019	Male	1			1/27/2019	NULL		Pulmonary TB	NULL	7/25/2019			COMPLETED	Community based													2019-07-30 00:00:00	NEGATIVE	1	1	success	Success	1	Pulmonary TB	1	0-4 years	3	0
2017	Male	1	5/9/2017		5/9/2017	2HRZE/4HR (New Children <30kg)	NEW	Pulmonary TB	NULL	NULL			COMPLETED	Community based										NULL			NULL	NULL	1	1	success	Success	1	Pulmonary TB	1	0-4 years	3	1
2019	Female	1			8/7/2019	NULL		Pulmonary TB	NULL	3/2/2020			COMPLETED	Community based													2020-02-11 00:00:00	NEGATIVE	1	1	success	Success	1	Pulmonary TB	1	0-4 years	3	0
2018	Female	1	11/21/2018		11/21/2018	2HRZE/4HR (New Children <30kg)	NEW	Pulmonary TB	NULL	NULL			COMPLETED	Facility based										NULL			NULL	NULL	1	1	success	Success	1	Pulmonary TB	1	0-4 years	3	1
2017	Male	1	4/25/2017		4/25/2017	2HRZE/4HRE	NEW	Pulmonary TB	NULL	NULL			COMPLETED	Community based										NULL			NULL	NEGATIVE	1	1	success	Success	1	Pulmonary TB	1	0-4 years	3	1
2017	Male	1	12/19/2017		12/19/2017	2HRZE/4HR (New Children <30kg)	NEW	Pulmonary TB	NULL	NULL			COMPLETED	Community based										NULL			NULL	NULL	1	1	success	Success	1	Pulmonary TB	1	0-4 years	3	1
2019	Female	1			3/17/2019	2HRZE/4HR (New Children <30kg)		Pulmonary TB	NULL	8/23/2019			COMPLETED	Facility based													NULL	NULL	1	1	success	Success	1	Pulmonary TB	1	0-4 years	3	0
2019	Male	1			11/25/2019	2HRZE/4HR (New Children <30kg)		Pulmonary TB	NULL	6/10/2020			COMPLETED	Facility based													2019-11-05 00:00:00	NEGATIVE	1	1	success	Success	1	Pulmonary TB	1	0-4 years	3	0
2019	Male	1			9/4/2019	2HRZE/4HR (New Children <30kg)		Pulmonary TB	NULL	2/29/2020			COMPLETED	Community based													2019-08-30 00:00:00	NEGATIVE	1	1	success	Success	1	Pulmonary TB	1	0-4 years	3	0
2017	Female	1	10/5/2017		10/5/2017	2HRZE/4HRE	NEW	Pulmonary TB	NULL	3/19/2018			COMPLETED	Community based										NULL			6/30/2017 12:00	POSITIVE	1	1	success	Success	1	Pulmonary TB	1	0-4 years	1	1
2019	Male	1			4/23/2019	2HRZE/4HRE		Pulmonary TB	NULL	6/30/2019			DIED	Community based													2018-11-23 00:00:00	NEGATIVE	0	3	died	No success	1	Pulmonary TB	1	0-4 years	3	0
2017	Male	1	10/11/2017		10/11/2017	2HRZE/4HRE	NEW	Pulmonary TB	NULL	NULL			COMPLETED	Community based										NULL			8/3/2016 12:00	NEGATIVE	1	1	success	Success	1	Pulmonary TB	1	0-4 years	3	1
2017	Male	1	3/23/2017		3/23/2017	2HRZE/4HRE	NEW	Pulmonary TB	NULL	NULL			COMPLETED	Community based										NULL			NULL	NULL	1	1	success	Success	1	Pulmonary TB	1	0-4 years	3	1
2019	Male	1			6/12/2019	2HRZE/4HRE		Pulmonary TB	NULL	1/8/2020			COMPLETED	NULL													NULL	NULL	1	1	success	Success	1	Pulmonary TB	1	0-4 years	3	0
2018	Female	1	1/26/2018		1/26/2018	2HRZE/4HRE	NEW	ExtraPulmonary TB	lymph nodes	NULL			COMPLETED	Community based										NULL			2/2/2018 12:00	NEGATIVE	1	1	success	Success	2	Extrapulmonary TB	1	0-4 years	3	1
2019	Male	1			3/28/2019	2HRZE/4HR (New Children <30kg)		Pulmonary TB	NULL	9/28/2019			COMPLETED	Facility based													NULL	NULL	1	1	success	Success	1	Pulmonary TB	1	0-4 years	3	0
2019	Male	1			6/14/2019	2HRZE/4HRE		Pulmonary TB	NULL	12/13/2019			COMPLETED	Community based													2019-05-08 00:00:00	NEGATIVE	1	1	success	Success	1	Pulmonary TB	1	0-4 years	3	0
2019	Male	1			12/10/2019	2HRZE/4HRE		Pulmonary TB	NULL	6/5/2020			COMPLETED	NULL													2019-03-05 00:00:00	NEGATIVE	1	1	success	Success	1	Pulmonary TB	1	0-4 years	3	0
2019	Male	1			4/18/2019	2HRZE/4HR (New Children <30kg)		Pulmonary TB	NULL	10/9/2020			COMPLETED	Facility based													2019-07-18 00:00:00	NEGATIVE	1	1	success	Success	1	Pulmonary TB	1	0-4 years	3	0
2018	Male	1	8/28/2018		8/28/2018	2HRZE/4HR (New Children <30kg)	NEW	ExtraPulmonary TB	Pericardium	NULL			COMPLETED	Facility based										NULL			NULL	NULL	1	1	success	Success	2	Extrapulmonary TB	1	0-4 years	3	1
2018	Female	1	1/14/2018		1/14/2018	NULL	NEW	Pulmonary TB	NULL	NULL			COMPLETED	Community based										NULL			2/12/2018 12:00	NEGATIVE	1	1	success	Success	1	Pulmonary TB	1	0-4 years	3	1
2017	Male	1	8/24/2017		8/24/2017	2HRZE/4HR (New Children <30kg)	NEW	Pulmonary TB	NULL	3/15/2018			COMPLETED	Facility based										NULL			NULL	NULL	1	1	success	Success	1	Pulmonary TB	1	0-4 years	3	1
2019	Female	1			10/10/2019	NULL		Pulmonary TB	NULL	4/14/2020			COMPLETED	Community based													2019-11-11 00:00:00	NEGATIVE	1	1	success	Success	1	Pulmonary TB	1	0-4 years	3	0
2018	Male	1	12/13/2018		12/13/2018	2HRZE/4HR (New Children <30kg)	NEW	Pulmonary TB	NULL	NULL			COMPLETED	Facility based										NULL			NULL	NULL	1	1	success	Success	1	Pulmonary TB	1	0-4 years	3	1
2019	Male	1			7/11/2019	2HRZE/4HRE		Pulmonary TB	NULL	12/6/2019			COMPLETED	Community based													NULL	NULL	1	1	success	Success	1	Pulmonary TB	1	0-4 years	3	0
2018	Female	1	5/17/2018		5/17/2018	NULL	NEW	Pulmonary TB	NULL	NULL			COMPLETED	Community based										NULL			6/13/2018 12:00	NEGATIVE	1	1	success	Success	1	Pulmonary TB	1	0-4 years	3	1
2018	Male	1	5/17/2018		5/17/2018	2HRZE/4HR (New Children <30kg)	NEW	Pulmonary TB	NULL	NULL			COMPLETED	Community based										NULL			6/13/2018 12:00	NEGATIVE	1	1	success	Success	1	Pulmonary TB	1	0-4 years	3	1
2017	Female	1	1/11/2017		1/11/2017	NULL	NEW	ExtraPulmonary TB	Pleura	NULL			COMPLETED	Community based										NULL			5/29/2017 12:00	NEGATIVE	1	1	success	Success	2	Extrapulmonary TB	1	0-4 years	3	1
2017	Male	1	11/28/2017		11/28/2017	2HRZE/4HR (New Children <30kg)	NEW	Pulmonary TB	NULL	NULL			COMPLETED	Community based										NULL			1/8/2018 12:00	NEGATIVE	1	1	success	Success	1	Pulmonary TB	1	0-4 years	3	1
2018	Male	1	3/9/2018		3/9/2018	NULL	NEW	Pulmonary TB	Other Sites	NULL			COMPLETED	NULL										NULL			3/8/2018 12:00	NEGATIVE	1	1	success	Success	1	Pulmonary TB	1	0-4 years	3	1
2019	Male	1			4/4/2019	2HRZE/4HR (New Children <30kg)		Pulmonary TB	NULL	11/4/2019			COMPLETED	NULL													2019-04-30 00:00:00	NEGATIVE	1	1	success	Success	1	Pulmonary TB	1	0-4 years	3	0
2018	Male	1	5/4/2018		5/4/2018	2HRZE/4HRE	NEW	Pulmonary TB	NULL	NULL			COMPLETED	Community based										NULL			5/4/2018 12:00	NEGATIVE	1	1	success	Success	1	Pulmonary TB	1	0-4 years	3	1
2018	Male	1	6/28/2018		6/28/2018	2HRZE/4HR (New Children <30kg)	NEW	Pulmonary TB	NULL	NULL			COMPLETED	Facility based										NULL			9/20/2018 12:00	NEGATIVE	1	1	success	Success	1	Pulmonary TB	1	0-4 years	3	1
2018	Female	1	6/27/2018		6/27/2018	2HRZE/4HRE	NEW	Pulmonary TB	NULL	NULL			DIED	Facility based										NULL			2/22/2017 12:00	POSITIVE	0	3	died	No success	1	Pulmonary TB	1	0-4 years	1	1
2018	Female	1	6/27/2018		6/27/2018	2HRZE/4HRE	NEW	Pulmonary TB	NULL	NULL			COMPLETED	Facility based										NULL			10/4/2018 12:00	POSITIVE	1	1	success	Success	1	Pulmonary TB	1	0-4 years	1	1
2017	Male	1	6/27/2017		6/27/2017	2HRZE/4HR (New Children <30kg)	NEW	Pulmonary TB	NULL	NULL			COMPLETED	Community based										NULL			9/16/2019 12:00	NEGATIVE	1	1	success	Success	1	Pulmonary TB	1	0-4 years	3	1
2019	Female	1			4/16/2019	2HRZE/4HR (New Children <30kg)		Pulmonary TB	NULL	1/21/2020			COMPLETED	Facility based													2019-04-15 00:00:00	NEGATIVE	1	1	success	Success	1	Pulmonary TB	1	0-4 years	3	0
2017	Male	1	12/14/2017		12/14/2017	2HRZE/4HRE	NEW	Pulmonary TB	NULL	NULL			COMPLETED	NULL										NULL			12/14/2017 12:00	NEGATIVE	1	1	success	Success	1	Pulmonary TB	1	0-4 years	3	1
2017	Female	1	6/16/2017		6/16/2017	2HRZE/4HRE	NEW	Pulmonary TB	NULL	NULL			COMPLETED	Community based										NULL			6/20/2017 12:00	NEGATIVE	1	1	success	Success	1	Pulmonary TB	1	0-4 years	3	1
2019	Female	1			3/19/2019	2HRZE/4HR (New Children <30kg)		Pulmonary TB	NULL	9/4/2019			COMPLETED	Facility based													2019-03-17 00:00:00	NEGATIVE	1	1	success	Success	1	Pulmonary TB	1	0-4 years	3	0
2017	Male	1	3/7/2017		3/7/2017	2HRZE/4HRE	NEW	Pulmonary TB	NULL	NULL			COMPLETED	Community based										NULL			NULL	NULL	1	1	success	Success	1	Pulmonary TB	1	0-4 years	3	1
2019	Female	1			8/2/2019	2HRZE/4HR (New Children <30kg)		Pulmonary TB	NULL	2/2/2020			COMPLETED	Community based													2019-07-08 00:00:00	NEGATIVE	1	1	success	Success	1	Pulmonary TB	1	0-4 years	3	0
2017	Male	1	6/1/2017		6/1/2017	2HRZE/4HRE	NEW	Pulmonary TB	NULL	4/13/2018			COMPLETED	Community based										NULL			4/13/2018 12:00	NEGATIVE	1	1	success	Success	1	Pulmonary TB	1	0-4 years	3	1
2017	Male	1	11/23/2017		11/23/2017	2HRZE/4HRE	NEW	Pulmonary TB	NULL	NULL			COMPLETED	Community based										NULL			NULL	NULL	1	1	success	Success	1	Pulmonary TB	1	0-4 years	3	1
2017	Male	1	4/4/2017		4/4/2017	2HRZE/4HRE	NEW	Pulmonary TB	NULL	NULL			COMPLETED	Community based										NULL			NULL	NULL	1	1	success	Success	1	Pulmonary TB	1	0-4 years	1	1
2018	Female	1	9/13/2018		9/13/2018	2HRZE/4HR (New Children <30kg)	NEW	ExtraPulmonary TB	lymph nodes	NULL			COMPLETED	Facility based										NULL			3/12/2019 12:00	NEGATIVE	1	1	success	Success	2	Extrapulmonary TB	1	0-4 years	3	1
2019	Male	1			4/1/2019	2HRZE/4HR (New Children <30kg)		ExtraPulmonary TB	Meningitis	4/22/2020			COMPLETED	Facility based													2019-07-18 00:00:00	NEGATIVE	1	1	success	Success	2	Extrapulmonary TB	1	0-4 years	3	0
2018	Male	1	4/11/2018		4/11/2018	2HRZE/4HRE	NEW	Pulmonary TB	NULL	NULL			COMPLETED	Community based										negative			3/8/2018 12:00	NEGATIVE	1	1	success	Success	1	Pulmonary TB	1	0-4 years	3	1
2019	Female	1			2/19/2019	2HRZE/4HRE		Pulmonary TB	NULL	8/20/2019			DIED	NULL													2019-01-03 00:00:00	NEGATIVE	0	3	died	No success	1	Pulmonary TB	1	0-4 years	1	0
2019	Female	1			9/18/2019	2HRZE/4HRE		Pulmonary TB	NULL	3/24/2020			COMPLETED	NULL													NULL	NULL	1	1	success	Success	1	Pulmonary TB	1	0-4 years	3	0
2018	Male	1	8/13/2018		8/13/2018	2HRZE/4HRE	NEW	Pulmonary TB	NULL	NULL			COMPLETED	Community based										NULL			NULL	NULL	1	1	success	Success	1	Pulmonary TB	1	0-4 years	3	1
2019	Female	1			12/5/2019	2HRZE/4HR (New Children <30kg)		ExtraPulmonary TB	lymph nodes	6/24/2020			COMPLETED	Facility based													2020-01-31 00:00:00	NEGATIVE	1	1	success	Success	2	Extrapulmonary TB	1	0-4 years	3	0
2017	Male	1	10/22/2017		10/22/2017	2HRZE/4HRE	NEW	Pulmonary TB	NULL	NULL			COMPLETED	Facility based										NULL			7/27/2017 12:00	NEGATIVE	1	1	success	Success	1	Pulmonary TB	1	0-4 years	3	1
2019	Female	1			11/14/2019	NULL		ExtraPulmonary TB	Other Sites	4/7/2020			DIED	Community based													2020-09-19 00:00:00	NEGATIVE	0	3	died	No success	2	Extrapulmonary TB	1	0-4 years	3	0
2018	Male	1	1/10/2018		1/10/2018	2HRZE/10HR	NEW	ExtraPulmonary TB	Meningitis	NULL			COMPLETED	Community based										NULL			10/4/2018 12:00	NEGATIVE	1	1	success	Success	2	Extrapulmonary TB	1	0-4 years	3	1
2019	Male	1			4/16/2019	2HRZE/4HR (New Children <30kg)		Pulmonary TB	NULL	10/17/2019			COMPLETED	Community based													2019-04-08 00:00:00	NEGATIVE	1	1	success	Success	1	Pulmonary TB	1	0-4 years	3	0
2017	Female	1	7/23/2017		7/23/2017	2HRZE/4HRE	NEW	Pulmonary TB	NULL	NULL			COMPLETED	Community based										NULL			NULL	NULL	1	1	success	Success	1	Pulmonary TB	1	0-4 years	3	1
2019	Female	1			3/5/2019	2HRZE/4HR (New Children <30kg)		Pulmonary TB	NULL	9/4/2019			COMPLETED	Facility based													2019-02-19 00:00:00	NEGATIVE	1	1	success	Success	1	Pulmonary TB	1	0-4 years	3	0
2019	Female	1			3/28/2019	2HRZE/4HRE		Pulmonary TB	NULL	9/28/2019			COMPLETED	Community based													2018-10-18 00:00:00	NEGATIVE	1	1	success	Success	1	Pulmonary TB	1	0-4 years	3	0
2017	Male	1	9/15/2017		9/15/2017	2HRZE/4HRE	NEW	Pulmonary TB	NULL	NULL			COMPLETED	Community based										NULL			NULL	NULL	1	1	success	Success	1	Pulmonary TB	1	0-4 years	3	1
2017	Female	1	6/5/2017		6/5/2017	NULL	NEW	ExtraPulmonary TB	Pleura	NULL			COMPLETED	Community based										NULL			12/14/2018 12:00	NEGATIVE	1	1	success	Success	2	Extrapulmonary TB	1	0-4 years	3	1
2018	Female	1	9/18/2018		9/18/2018	2HRZE/4HRE	NEW	Pulmonary TB	NULL	NULL			COMPLETED	Community based										NULL			10/15/2018 12:00	NEGATIVE	1	1	success	Success	1	Pulmonary TB	1	0-4 years	3	1
2017	Male	1	12/6/2017		12/6/2017	NULL	NEW	Pulmonary TB	NULL	NULL			COMPLETED	Community based										NULL			12/5/2017 12:00	NEGATIVE	1	1	success	Success	1	Pulmonary TB	1	0-4 years	3	1
2019	Female	1			9/20/2019	2HRZE/4HRE		Pulmonary TB	NULL	9/20/2019			COMPLETED	Community based													2019-05-03 00:00:00	POSITIVE	1	1	success	Success	1	Pulmonary TB	1	0-4 years	1	0
2017	Male	1	2/28/2017		2/28/2017	2HRZE/4HRE	NEW	Pulmonary TB	NULL	NULL			COMPLETED	NULL										NULL			NULL	NULL	1	1	success	Success	1	Pulmonary TB	1	0-4 years	3	1
2017	Male	1	10/2/2017		10/2/2017	NULL	NEW	Pulmonary TB	NULL	NULL			COMPLETED	Community based										NULL			NULL	NULL	1	1	success	Success	1	Pulmonary TB	1	0-4 years	3	1
2017	Male	1	10/4/2017		10/4/2017	2HRZE/4HRE	NEW	ExtraPulmonary TB	Pleura	NULL			COMPLETED	Community based										NULL			NULL	NULL	1	1	success	Success	2	Extrapulmonary TB	1	0-4 years	3	1
2019	Male	1			2/6/2019	2HRZE/4HRE		ExtraPulmonary TB	NULL	8/7/2019			COMPLETED	Community based													2019-02-06 00:00:00	NEGATIVE	1	1	success	Success	2	Extrapulmonary TB	1	0-4 years	3	0
2017	Male	1	9/20/2017		9/20/2017	NULL	NEW	Pulmonary TB	NULL	NULL			COMPLETED	UNKNOWN										NULL			NULL	NULL	1	1	success	Success	1	Pulmonary TB	1	0-4 years	1	1
2017	Female	1	10/9/2017		10/9/2017	2HRZE/4HRE	NEW	Pulmonary TB	NULL	NULL			COMPLETED	Facility based										NULL			NULL	NULL	1	1	success	Success	1	Pulmonary TB	1	0-4 years	3	1
2019	Male	1			3/15/2019	2HRZE/4HRE		ExtraPulmonary TB	Other Sites	9/17/2019			COMPLETED	NULL													NULL	NULL	1	1	success	Success	2	Extrapulmonary TB	1	0-4 years	3	0
2019	Female	1			11/1/2019	2HRZE/4HRE		ExtraPulmonary TB	NULL	5/11/2020			COMPLETED	Community based													2020-05-01 00:00:00	NEGATIVE	1	1	success	Success	2	Extrapulmonary TB	1	0-4 years	3	0
2019	Female	1			2/14/2019	2HRZE/4HRE		Pulmonary TB	NULL	7/30/2019			COMPLETED	Community based													2019-02-15 00:00:00	NEGATIVE	1	1	success	Success	1	Pulmonary TB	1	0-4 years	3	0
2019	Female	1			11/18/2019	NULL		ExtraPulmonary TB	Other Sites	5/19/2020			COMPLETED	UNKNOWN													2020-02-10 00:00:00	NEGATIVE	1	1	success	Success	2	Extrapulmonary TB	1	0-4 years	3	0
2019	Male	1			11/9/2019	2HRZE/4HRE		Pulmonary TB	NULL	6/22/2020			COMPLETED	Community based													2019-11-09 00:00:00	NEGATIVE	1	1	success	Success	1	Pulmonary TB	1	0-4 years	3	0
2019	Female	1			12/10/2019	2HRZE/4HRE		Pulmonary TB	NULL	6/11/2020			CURED	Facility based													2018-03-26 00:00:00	NEGATIVE	1	1	success	Success	1	Pulmonary TB	1	0-4 years	3	0
2017	Female	1	9/19/2017		9/19/2017	2HRZE/4HRE	NEW	Pulmonary TB	NULL	NULL			COMPLETED	Community based										NULL			NULL	NULL	1	1	success	Success	1	Pulmonary TB	1	0-4 years	3	1
2017	Male	1	12/22/2017		12/22/2017	2HRZE/4HRE	NEW	Pulmonary TB	NULL	NULL			COMPLETED	NULL										NULL			NULL	NULL	1	1	success	Success	1	Pulmonary TB	1	0-4 years	3	1
2019	Male	1			6/6/2019	2HRZE/4HR (New Children <30kg)		Pulmonary TB	NULL	12/6/2019			COMPLETED	Community based													2019-05-31 00:00:00	NEGATIVE	1	1	success	Success	1	Pulmonary TB	1	0-4 years	3	0
2017	Male	1	3/30/2017		3/30/2017	2HRZE/4HR (New Children <30kg)	NEW	ExtraPulmonary TB	lymph nodes	NULL			COMPLETED	Facility based										NULL			NULL	NULL	1	1	success	Success	2	Extrapulmonary TB	1	0-4 years	3	1
2018	Female	1	3/16/2018		3/16/2018	2HRZE/4HRE	NEW	Pulmonary TB	NULL	NULL			COMPLETED	Community based										NULL			3/10/2018 12:00	NEGATIVE	1	1	success	Success	1	Pulmonary TB	1	0-4 years	3	1
2017	Female	1	6/8/2017		6/8/2017	2HRZE/4HRE	NEW	Pulmonary TB	NULL	NULL			COMPLETED	Community based										NULL			NULL	NULL	1	1	success	Success	1	Pulmonary TB	1	0-4 years	3	1
2018	Male	1	3/1/2018		3/1/2018	2HRZE/4HRE	NEW	Pulmonary TB	NULL	NULL			COMPLETED	Community based										NULL			NULL	NULL	1	1	success	Success	1	Pulmonary TB	1	0-4 years	3	1
2019	Female	1			5/15/2019	2HRZE/4HR (New Children <30kg)		Pulmonary TB	NULL	11/15/2019			COMPLETED	Facility based													NULL	NULL	1	1	success	Success	1	Pulmonary TB	1	0-4 years	3	0
2019	Male	1			6/25/2019	2HRZE/4HR (New Children <30kg)		Pulmonary TB	NULL	12/15/2019			COMPLETED	Community based													NULL	NULL	1	1	success	Success	1	Pulmonary TB	1	0-4 years	3	0
2018	Male	1	8/7/2018		8/7/2018	2HRZE/4HRE	NEW	Pulmonary TB	NULL	NULL			COMPLETED	Facility based										NULL			8/7/2018 12:00	NEGATIVE	1	1	success	Success	1	Pulmonary TB	1	0-4 years	3	1
2018	Male	1	4/11/2018		4/11/2018	NULL	NEW	Pulmonary TB	NULL	NULL			COMPLETED	Facility based										negative			4/9/2018 12:00	NEGATIVE	1	1	success	Success	1	Pulmonary TB	1	0-4 years	3	1
2019	Male	1			10/22/2019	2HRZE/4HR (New Children <30kg)		ExtraPulmonary TB	Pleura	4/22/2020			COMPLETED	Community based													2019-10-22 00:00:00	NEGATIVE	1	1	success	Success	2	Extrapulmonary TB	1	0-4 years	3	0
2018	Male	1	12/3/2018		12/3/2018	2HRZE/4HR (New Children <30kg)	NEW	Pulmonary TB	NULL	3/27/2019			COMPLETED	Facility based										NULL			12/1/2018 12:00	NEGATIVE	1	1	success	Success	1	Pulmonary TB	1	0-4 years	3	1
2018	Male	1	12/18/2018		12/18/2018	NULL	NEW	Pulmonary TB	NULL	NULL			COMPLETED	NULL										NULL			12/17/2018 12:00	NEGATIVE	1	1	success	Success	1	Pulmonary TB	1	0-4 years	3	1
2018	Female	1	2/16/2018		2/16/2018	2HRZE/4HRE	NEW	Pulmonary TB	NULL	NULL			COMPLETED	NULL										NULL			NULL	NULL	1	1	success	Success	1	Pulmonary TB	1	0-4 years	3	1
2019	Female	1			1/15/2019	2HRZE/4HRE		ExtraPulmonary TB	Other Sites	7/14/2019			COMPLETED	Facility based													NULL	NULL	1	1	success	Success	2	Extrapulmonary TB	1	0-4 years	3	0
2017	Male	1	12/23/2017		12/23/2017	NULL	NEW	ExtraPulmonary TB	lymph nodes	NULL			COMPLETED	Community based										NULL			NULL	NULL	1	1	success	Success	2	Extrapulmonary TB	1	0-4 years	3	1
2018	Male	1	2/5/2018		2/5/2018	2HRZE/4HRE	NEW	ExtraPulmonary TB	lymph nodes	NULL			COMPLETED	Community based										NULL			11/7/2018 12:00	NEGATIVE	1	1	success	Success	2	Extrapulmonary TB	1	0-4 years	3	1
2019	Male	1			7/10/2019	2HRZE/4HR (New Children <30kg)		ExtraPulmonary TB	lymph nodes	1/31/2020			COMPLETED	NULL													2017-10-09 00:00:00	NEGATIVE	1	1	success	Success	2	Extrapulmonary TB	1	0-4 years	3	0
2018	Female	1	7/7/2018		7/7/2018	2HRZE/4HRE	NEW	Pulmonary TB	NULL	12/4/2018			COMPLETED	Community based										NULL			7/9/2018 12:00	NEGATIVE	1	1	success	Success	1	Pulmonary TB	1	0-4 years	3	1
2017	Male	1	11/23/2017		11/23/2017	2HRZE/4HRE	NEW	Pulmonary TB	NULL	NULL			COMPLETED	Community based										NULL			10/18/2017 12:00	NEGATIVE	1	1	success	Success	1	Pulmonary TB	1	0-4 years	3	1
2017	Female	1	12/29/2017		12/29/2017	2HRZE/4HRE	NEW	Pulmonary TB	NULL	NULL			COMPLETED	Community based										NULL			11/19/2018 12:00	NEGATIVE	1	1	success	Success	1	Pulmonary TB	1	0-4 years	3	1
2017	Female	1	5/23/2017		5/23/2017	2HRZE/4HRE	NEW	Pulmonary TB	Other Sites	NULL			COMPLETED	Facility based										NULL			NULL	NULL	1	1	success	Success	1	Pulmonary TB	1	0-4 years	3	1
2011	Female	2	7/25/2011	Transferred in	7/21/2011	2HRZE/4HR (New Children <30kg)	NEW	Pulmonary		1/6/2012	165	5.5	COMPLETED OR CURED		0 to 04	Y	New	Smear -	1	PTB Smear-	New				Not Evaluated	BOBIRWA		NEGATIVE	1	1	success	Success	1	Pulmonary TB	1	0-4 years	2	1
2010	Male	2	11/10/2010	Newly registered	10/12/2010	2HRZE/4HR (New Children <30kg)	NEW	Pulmonary		4/17/2011	185	6.17	COMPLETED OR CURED		0 to 04	Y	New	Smear -	1	PTB Smear-	New				Completed	OKAVANGO		NULL	1	1	success	Success	1	Pulmonary TB	1	0-4 years	3	1
2009	Female	2	5/29/2009	Newly registered	5/29/2009	2HRZE/4HR (New Children <30kg)	NEW	Extrapulmonary	Other Sites	11/30/2009	181	6.03	COMPLETED OR CURED		0 to 04	Y	New	Smear not done	1	EPTB	New				Completed	BOTETI		NULL	1	1	success	Success	2	Extrapulmonary TB	1	0-4 years	3	1
2009	Male	2	8/4/2009	Transferred in	5/15/2009	2HRZE/4HR (New Children <30kg)	NEW	Pulmonary		3/6/2010	291	9.699999999999999	CURED		0 to 04	Y	New	Smear not done	1	PTB No smear	New				Not Evaluated	TUTUME	5/1/2009	POSITIVE	1	1	success	Success	1	Pulmonary TB	1	0-4 years	1	1
2008	Male	2	12/16/2008	Moved in	12/9/2008	2HRZE/4HR (New Children <30kg)	NEW	Pulmonary		6/13/2009	184	6.13	COMPLETED OR CURED		0 to 04	Y	New	Smear not done	1	PTB No smear	New				Completed	GANTSI		NEGATIVE	1	1	success	Success	1	Pulmonary TB	1	0-4 years	2	1
2014	Male	2	2/13/2014	Newly registered	2/13/2014	2HRZE/4HRE	NEW	Pulmonary		8/15/2014	182	6.07	COMPLETED	Community Based	0 to 04	Y	New	Smear not done	1	PTB No smear	New				Completed	KWENENG EAST	1/1/2013	NEGATIVE	1	1	success	Success	1	Pulmonary TB	1	0-4 years	3	1
2008	Female	2	3/31/2008	Moved in	2/19/2008	2HRZES/1HRZE/5HRE (Adults & Children)	RELAPSE	Pulmonary		10/30/2008	251	8.369999999999999	COMPLETED OR CURED		0 to 04	Y	Re-treatment	Smear not done	1	PTB No smear	Relapse				Completed	BOTETI	7/1/2007	POSITIVE	1	1	success	Success	1	Pulmonary TB	1	0-4 years	3	0
2016	Female	2	8/21/2016	Newly registered	8/10/2016	2HRZE/4HRE	NEW	Pulmonary		2/28/2017			COMPLETED	Community Based	0 to 04	Y	New	Smear not done	1	PTB No smear	New				Completed	JWANENG	8/15/2016	NEGATIVE	1	1	success	Success	1	Pulmonary TB	1	0-4 years	2	1
2014	Female	2	3/5/2014	Newly registered	3/5/2014	2HRZE/4HRE	NEW	Pulmonary		9/1/2014	176	5.87	COMPLETED	Community Based	0 to 04	Y	New	Smear +	2	PTB Smear+	New	Smear results not available	Converted to smear neg		Completed	KGALAGADI NORTH	3/28/2014	NEGATIVE	1	1	success	Success	1	Pulmonary TB	1	0-4 years	3	1
2010	Male	2	3/12/2010	Newly registered	3/11/2010	2HRZE/4HR (New Children <30kg)	NEW	Pulmonary		8/31/2010	170	5.67	COMPLETED OR CURED		0 to 04	Y	New	Smear not done	1	PTB No smear	New				Completed	BOBIRWA	7/17/2008	NEGATIVE	1	1	success	Success	1	Pulmonary TB	1	0-4 years	3	1
2011	Male	2	3/4/2011	Newly registered	3/4/2011	2HRZE/4HR (New Children <30kg)	NEW	Pulmonary		9/4/2011	180	6	COMPLETED OR CURED		0 to 04	Y	New	Smear +	2	PTB Smear+	New	Converted to smear neg	Converted to smear neg		Completed	NGAMILAND	1/20/2011	NEGATIVE	1	1	success	Success	1	Pulmonary TB	1	0-4 years	2	1
2009	Female	2	1/10/2009	Newly registered	12/12/2008	2HRZE/4HR (New Children <30kg)	NEW	Pulmonary		6/12/2009	180	6	COMPLETED OR CURED		0 to 04	Y	New	Smear not done	1	PTB No smear	New				Completed	GABORONE	9/9/2008	POSITIVE	1	1	success	Success	1	Pulmonary TB	1	0-4 years	1	1
2013	Male	2	9/1/2013	Moved in	6/27/2013	2HRZE/4HRE	NEW	Pulmonary		12/31/2013	184	6.13	COMPLETED	Community Based	0 to 04	Y	New	Smear not done	1	PTB No smear	New				Completed	MAHALAPYE		NULL	1	1	success	Success	1	Pulmonary TB	1	0-4 years	3	1
2013	Male	2	2/22/2013	Newly registered	2/13/2013	2HRZE/4HRE	NEW	Pulmonary		8/22/2013	189	6.3	COMPLETED	Community Based	0 to 04	Y	New	Smear not done	1	PTB No smear	New				Completed	GANTSI	2/1/2013	NEGATIVE	1	1	success	Success	1	Pulmonary TB	1	0-4 years	2	1
2008	Female	2	7/8/2008	Newly registered	7/8/2008	2HRZE/4HR (New Children <30kg)	NEW	Pulmonary		11/30/2008	142	4.73	DEFAULTED		0 to 04	Y	New	Smear not done	1	PTB No smear	New				Defaulted	KWENENG EAST	5/12/2008	NEGATIVE	0	2	default	No success	1	Pulmonary TB	1	0-4 years	3	1
2010	Male	2	3/2/2010	Newly registered	3/2/2010	2HRZE/4HR (New Children <30kg)	NEW	Pulmonary		5/26/2010	84	2.8	DIED		0 to 04	Y	New	Smear not done	1	PTB No smear	New				Died	BOTETI	4/8/2010	POSITIVE	0	3	died	No success	1	Pulmonary TB	1	0-4 years	3	1
2012	Male	2	8/23/2012	Newly registered	8/17/2012	2HRZE/4HRE	NEW	Pulmonary		2/16/2013	179	5.97	COMPLETED	Community Based	0 to 04	Y	New	Smear not done	1	PTB No smear	New				Completed	TONOTA	8/29/2012	NEGATIVE	1	1	success	Success	1	Pulmonary TB	1	0-4 years	3	1
2011	Male	2	10/4/2011	Newly registered	9/27/2011	2HRZE/4HR (New Children <30kg)	NEW	Pulmonary		3/29/2012	182	6.07	COMPLETED		0 to 04	Y	New	Smear -	1	PTB Smear-	New				Completed	TUTUME	5/26/2011	POSITIVE	1	1	success	Success	1	Pulmonary TB	1	0-4 years	3	1
2011	Female	2	12/8/2011	Newly registered	12/1/2011	2HRZE/4HR (New Children <30kg)	NEW	Extrapulmonary	Pleura	3/30/2012	119	3.97	DEFAULTED	Community Based	0 to 04	Y	New	Smear not done	1	EPTB	New				Defaulted	TUTUME		NEGATIVE	0	2	default	No success	2	Extrapulmonary TB	1	0-4 years	3	1
2013	Female	2	9/6/2013	Newly registered	9/6/2013	2HRZE/4HR (New Children <30kg)	NEW	Pulmonary		2/18/2014	162	5.4	COMPLETED		0 to 04	Y	New	Smear -	1	PTB Smear-	New				Completed	MOSHUPA SUB-DISTRICT	9/26/2013	NEGATIVE	1	1	success	Success	1	Pulmonary TB	1	0-4 years	3	1
2014	Male	2	4/24/2014	Newly registered	4/24/2014	2HRZE/4HR (New Children <30kg)	NEW	Pulmonary		10/24/2015	540	18	COMPLETED	Community Based	0 to 04	Y	New	Smear +	1	PTB Smear+	New	Smear results not available	Smear results not available		Completed	CHOBE	5/4/2014	NEGATIVE	1	1	success	Success	1	Pulmonary TB	1	0-4 years	2	1
2014	Female	2	5/25/2014	Newly registered	4/2/2014	2HRZE/4HR (New Children <30kg)	NEW	Pulmonary		10/14/2014	192	6.4	COMPLETED	Community Based	0 to 04	Y	New	Smear +	1	PTB Smear+	New	Smear results not available	Smear results not available		Completed	SEROWE ADMINISTRATION AUTHORITY		NEGATIVE	1	1	success	Success	1	Pulmonary TB	1	0-4 years	3	1
2012	Male	2	9/3/2012	Newly registered	9/3/2012	2HRZE/4HRE	NEW	Pulmonary		3/6/2013	183	6.1	COMPLETED	Community Based	0 to 04	Y	New	Smear not done	1	PTB No smear	New				Completed	KANYE (SOUTHERN)	9/3/2012	NEGATIVE	1	1	success	Success	1	Pulmonary TB	1	0-4 years	3	1
2009	Male	2	4/16/2009	Newly registered	4/14/2009	2HRZE/4HR (New Children <30kg)	NEW	Pulmonary		10/21/2009	187	6.23	COMPLETED OR CURED		0 to 04	Y	New	Smear not done	1	PTB No smear	New				Completed	KWENENG WEST		NULL	1	1	success	Success	1	Pulmonary TB	1	0-4 years	3	1
2013	Female	2	5/15/2013	Newly registered	5/15/2013	2HRZE/4HR (New Children <30kg)	NEW	Pulmonary		11/15/2013	180	6	COMPLETED	Community Based	0 to 04	Y	New	Smear -	1	PTB Smear-	New				Completed	KGALAGADI SOUTH		NEGATIVE	1	1	success	Success	1	Pulmonary TB	1	0-4 years	3	1
2014	Female	2	10/16/2014	Newly registered	1/31/2014	2HRZE/4HR (New Children <30kg)	NEW	Extrapulmonary	Lymph Nodes	2/25/2015	385	12.83	COMPLETED		0 to 04	Y	New	Smear not done	1	EPTB	New				Completed	MOSHUPA SUB-DISTRICT		NULL	1	1	success	Success	2	Extrapulmonary TB	1	0-4 years	3	1
2010	Male	2	8/4/2010	Moved in	3/5/2010	2HRZE/4HR (New Children <30kg)	NEW	Pulmonary		9/7/2010	182	6.07	COMPLETED OR CURED		0 to 04	Y	New	Smear not done	1	PTB No smear	New				Completed	GANTSI	3/5/2010	NEGATIVE	1	1	success	Success	1	Pulmonary TB	1	0-4 years	2	1
2008	Female	2	2/6/2008	Newly registered	2/6/2008	2HRZE/4HR (New Children <30kg)	NEW	Pulmonary		9/10/2008	214	7.13	COMPLETED OR CURED		0 to 04	Y	New	Smear not done	1	PTB No smear	New				Completed	KWENENG EAST		NULL	1	1	success	Success	1	Pulmonary TB	1	0-4 years	3	1
2010	Female	2	11/1/2010	Newly registered	10/26/2010	2HRZE/4HR (New Children <30kg)	NEW	Pulmonary		4/11/2011	165	5.5	COMPLETED OR CURED	Community Based	0 to 04	Y	New	Smear -	1	PTB Smear-	New				Completed	FRANCISTOWN	1/18/2010	NEGATIVE	1	1	success	Success	1	Pulmonary TB	1	0-4 years	2	1
2013	Female	2	2/19/2013	Newly registered	1/30/2013	2HRZE/4HRE	NEW	Pulmonary		7/31/2013	180	6	COMPLETED		0 to 04	Y	New	Smear not done	1	PTB No smear	New				Completed	BOBIRWA	2/19/2013	NEGATIVE	1	1	success	Success	1	Pulmonary TB	1	0-4 years	3	1
2013	Male	2	12/13/2013	Newly registered	12/13/2013	2HRZE/4HR (New Children <30kg)	NEW	Pulmonary		9/9/2014	266	8.869999999999999	CURED	Community Based	0 to 04	Y	New	Smear +	2	PTB Smear+	New	Smear results not available	Converted to smear neg		Cured	SOUTH EAST	12/13/2013	NEGATIVE	1	1	success	Success	1	Pulmonary TB	1	0-4 years	3	1
2014	Male	2	3/6/2014	Newly registered	1/5/2014	2HRZE/4HRE	NEW	Pulmonary		7/4/2014	179	5.97	COMPLETED	Community Based	0 to 04	Y	New	Smear not done	1	PTB No smear	New				Completed	MAHALAPYE	12/21/2013	POSITIVE	1	1	success	Success	1	Pulmonary TB	1	0-4 years	2	1
2011	Female	2	11/7/2011	Newly registered	11/7/2011	2HRZE/4HR (New Children <30kg)	NEW	Pulmonary		5/11/2012	184	6.13	COMPLETED OR CURED		0 to 04	Y	New	Smear not done	1	PTB No smear	New				Completed	KWENENG EAST	1/1/2008	POSITIVE	1	1	success	Success	1	Pulmonary TB	1	0-4 years	3	1
2014	Male	2	3/12/2014	Transferred in	3/11/2014	2HRZE/4HRE	NEW	Extrapulmonary	Lymph Nodes	9/28/2014	197	6.57	COMPLETED	Community Based	0 to 04	Y	New	Smear -	1	EPTB	New				Not Evaluated	NORTH EAST		NEGATIVE	1	1	success	Success	2	Extrapulmonary TB	1	0-4 years	3	1
2010	Female	2	4/15/2010	Newly registered	4/15/2010	2HRZE/4HR (New Children <30kg)	NEW	Pulmonary		10/17/2010	182	6.07	DEFAULTED		0 to 04	Y	New	Smear not done	1	PTB No smear	New				Defaulted	SOUTH EAST	3/17/2010	POSITIVE	0	2	default	No success	1	Pulmonary TB	1	0-4 years	2	1
2009	Female	2	11/13/2009	Newly registered	11/13/2009	2HRZE/4HR (New Children <30kg)	NEW	Pulmonary		5/22/2010	189	6.3	COMPLETED OR CURED		0 to 04	Y	New	Smear not done	1	PTB No smear	New				Completed	NGAMILAND		NULL	1	1	success	Success	1	Pulmonary TB	1	0-4 years	3	1
2008	Female	2	10/7/2008	Newly registered	10/7/2008	2HRZE/4HR (New Children <30kg)	NEW	Pulmonary		4/30/2009	203	6.77	COMPLETED OR CURED		0 to 04	Y	New	Smear not done	1	PTB No smear	New				Completed	GANTSI	10/16/2008	NEGATIVE	1	1	success	Success	1	Pulmonary TB	1	0-4 years	2	1
2008	Male	2	4/30/2008	Moved in	4/29/2008	2HRZE/4HR (New Children <30kg)	NEW	Pulmonary		10/30/2008	181	6.03	COMPLETED OR CURED		0 to 04	Y	New	Smear not done	1	PTB No smear	New				Completed	BOTETI	1/21/2008	NEGATIVE	1	1	success	Success	1	Pulmonary TB	1	0-4 years	3	1
2011	Female	2	3/22/2011	Newly registered	3/18/2011	2HRZE/4HR (New Children <30kg)	NEW	Pulmonary		10/5/2011	197	6.57	COMPLETED OR CURED		0 to 04	Y	New	Smear not done	1	PTB No smear	New				Completed	GANTSI		NEGATIVE	1	1	success	Success	1	Pulmonary TB	1	0-4 years	3	1
2015	Male	2	3/19/2015	Transferred in	3/19/2015	2HRZE/4HR (New Children <30kg)	NEW	Pulmonary		9/20/2015	181	6.03	COMPLETED		0 to 04	Y	New	Smear +	1	PTB Smear+	New				Not Evaluated	KGALAGADI NORTH	3/5/2015	NEGATIVE	1	1	success	Success	1	Pulmonary TB	1	0-4 years	3	1
2008	Female	2	10/10/2008	Newly registered	10/10/2008	2HRZE/4HR (New Children <30kg)	NEW	Pulmonary		4/8/2009	178	5.93	COMPLETED OR CURED		0 to 04	Y	New	Smear not done	1	PTB No smear	New				Completed	BOTETI		NULL	1	1	success	Success	1	Pulmonary TB	1	0-4 years	3	1
2009	Male	2	4/3/2009	Newly registered	4/3/2009	2HRZE/4HR (New Children <30kg)	NEW	Pulmonary		10/2/2009	179	5.97	COMPLETED OR CURED		0 to 04	Y	New	Smear not done	1	PTB No smear	New				Completed	KWENENG EAST		NULL	1	1	success	Success	1	Pulmonary TB	1	0-4 years	3	1
2011	Male	2	5/18/2011	Newly registered	2/3/2011	2HRZE/4HR (New Children <30kg)	NEW	Pulmonary		8/4/2011	181	6.03	COMPLETED	Community Based	0 to 04	Y	New	Smear +	1	PTB Smear+	New	Smear results not available	Smear results not available		Completed	NGAMILAND	2/2/2011	NEGATIVE	1	1	success	Success	1	Pulmonary TB	1	0-4 years	2	1
2010	Male	2	8/4/2010	Newly registered	7/10/2010	Other	NEW	Pulmonary		1/11/2011	181	6.03	COMPLETED OR CURED		0 to 04	Y	New	Smear not done	1	PTB No smear	New				Completed	MAHALAPYE	7/1/2010	POSITIVE	1	1	success	Success	1	Pulmonary TB	1	0-4 years	3	1
2008	Male	2	8/7/2008	Newly registered	7/15/2008	2HRZE/4HR (New Children <30kg)	NEW	Pulmonary		2/24/2009	219	7.3	COMPLETED OR CURED		0 to 04	Y	New	Smear not done	1	PTB No smear	New				Completed	PALAPYE SUB DISTRICT	6/5/2008	POSITIVE	1	1	success	Success	1	Pulmonary TB	1	0-4 years	1	1
2016	Male	2	5/31/2016	Newly registered	5/25/2016	2HRZE/4HRE	NEW	Extrapulmonary	Lymph Nodes	1/4/2017			COMPLETED		0 to 04	Y	New	Smear not done	1	EPTB	New				Completed	SEROWE ADMINISTRATION AUTHORITY	1/27/2016	POSITIVE	1	1	success	Success	2	Extrapulmonary TB	1	0-4 years	1	1
2014	Male	2	4/9/2014	Newly registered	3/8/2014	2HRZES/1HRZE/5HRE (Adults & Children)	DEFAULT	Pulmonary		8/28/2014	170	5.67	DIED	Facility Based	0 to 04	Y	Re-treatment	Smear not done	1	PTB No smear	Default				Died	MAHALAPYE		POSITIVE	0	3	died	No success	1	Pulmonary TB	1	0-4 years	1	0
2011	Male	2	12/21/2011	Newly registered	9/27/2011	2HRZE/4HR (New Children <30kg)	NEW	Pulmonary		5/19/2012	232	7.73	COMPLETED		0 to 04	Y	New	Smear not done	1	PTB No smear	New				Completed	NGAMILAND	7/21/2011	NEGATIVE	1	1	success	Success	1	Pulmonary TB	1	0-4 years	2	1
2013	Male	2	9/12/2013	Newly registered	9/13/2013	2HRZE/4HRE	NEW	Pulmonary		4/17/2014	214	7.13	COMPLETED	Community Based	0 to 04	Y	New	Smear -	1	PTB Smear-	New				Completed	KGATLENG		NEGATIVE	1	1	success	Success	1	Pulmonary TB	1	0-4 years	2	1
2013	Female	2	9/10/2013	Newly registered	9/10/2013	2HRZE/4HRE	NEW	Pulmonary		3/10/2014	180	6	COMPLETED	Community Based	0 to 04	Y	New	Smear not done	1	PTB No smear	New				Completed	KGALAGADI SOUTH	3/13/2013	NEGATIVE	1	1	success	Success	1	Pulmonary TB	1	0-4 years	3	1
2011	Male	2	2/25/2011	Newly registered	1/11/2011	2HRZE/4HR (New Children <30kg)	NEW	Extrapulmonary	Other Sites	9/12/2011	241	8.029999999999999	COMPLETED OR CURED		0 to 04	Y	New	Smear not done	1	EPTB	New				Completed	KWENENG EAST		NEGATIVE	1	1	success	Success	2	Extrapulmonary TB	1	0-4 years	3	1
2010	Female	2	7/13/2010	Newly registered	7/1/2010	2HRZE/4HR (New Children <30kg)	NEW	Pulmonary		2/4/2011	213	7.1	COMPLETED OR CURED		0 to 04	Y	New	Smear +	2	PTB Smear+	New	Converted to smear neg	Converted to smear neg		Cured	PALAPYE SUB DISTRICT		NEGATIVE	1	1	success	Success	1	Pulmonary TB	1	0-4 years	3	1
2013	Female	2	1/15/2013	Newly registered	1/15/2013	2HRZE/4HRE	NEW	Pulmonary		7/16/2013	181	6.03	COMPLETED	Community Based	0 to 04	Y	New	Smear -	1	PTB Smear-	New				Completed	TONOTA	1/15/2013	NEGATIVE	1	1	success	Success	1	Pulmonary TB	1	0-4 years	3	1
2012	Female	2	9/20/2012	Newly registered	9/20/2012	2HRZE/4HRE	NEW	Pulmonary		3/4/2013	164	5.47	COMPLETED	Community Based	0 to 04	Y	New	Smear not done	1	PTB No smear	New				Completed	KWENENG EAST	9/20/2012	NEGATIVE	1	1	success	Success	1	Pulmonary TB	1	0-4 years	3	1
2009	Male	2	6/12/2009	Newly registered	5/7/2009	2HRZE/4HR (New Children <30kg)	NEW	Pulmonary		10/15/2009	158	5.27	DEFAULTED		0 to 04	Y	New	Smear not done	1	PTB No smear	New				Defaulted	BOBIRWA		NEGATIVE	0	2	default	No success	1	Pulmonary TB	1	0-4 years	3	1
2009	Female	2	7/10/2009	Newly registered	6/11/2009	2HRZE/4HR (New Children <30kg)	NEW	Pulmonary		12/13/2009	182	6.07	COMPLETED OR CURED		0 to 04	Y	New	Smear not done	1	PTB No smear	New				Completed	FRANCISTOWN		NEGATIVE	1	1	success	Success	1	Pulmonary TB	1	0-4 years	3	1
2012	Male	2	10/19/2012	Newly registered	10/17/2012	2HRZE/4HR (New Children <30kg)	NEW	Pulmonary		4/18/2013	181	6.03	COMPLETED	Facility Based	0 to 04	Y	New	Smear not done	1	PTB No smear	New				Completed	GANTSI	10/16/2012	NEGATIVE	1	1	success	Success	1	Pulmonary TB	1	0-4 years	2	1
2013	Female	2	6/13/2013	Moved in	5/24/2013	2HRZE/4HRE	NEW	Pulmonary		12/3/2013	189	6.3	COMPLETED	Community Based	0 to 04	Y	New	Smear -	1	PTB Smear-	New				Completed	KGATLENG		NEGATIVE	1	1	success	Success	1	Pulmonary TB	1	0-4 years	2	1
2008	Female	2	4/2/2008	Newly registered	3/20/2008	Other	NEW	Extrapulmonary	Meningitis	9/10/2008	170	5.67	DIED		0 to 04	Y	New	Smear not done	1	EPTB	New				Died	GANTSI		NULL	0	3	died	No success	2	Extrapulmonary TB	1	0-4 years	3	1
2011	Female	2	6/30/2011	Newly registered	6/29/2011	2HRZE/4HR (New Children <30kg)	NEW	Pulmonary		1/5/2012	186	6.2	COMPLETED	Facility Based	0 to 04	Y	New	Smear not done	1	PTB No smear	New				Completed	GANTSI	8/18/2011	NEGATIVE	1	1	success	Success	1	Pulmonary TB	1	0-4 years	2	1
2010	Female	2	12/22/2010	Newly registered	11/24/2010	2HRZE/4HR (New Children <30kg)	NEW	Pulmonary		5/24/2011	180	6	COMPLETED OR CURED		0 to 04	Y	New	Smear +	1	PTB Smear+	New	Smear results not available	Smear results not available		Completed	KWENENG EAST		NEGATIVE	1	1	success	Success	1	Pulmonary TB	1	0-4 years	3	1
2013	Male	2	4/2/2013	Newly registered	4/2/2013	2HRZE/4HRE	NEW	Pulmonary		10/1/2013	179	5.97	COMPLETED	Community Based	0 to 04	Y	New	Smear not done	1	PTB No smear	New				Completed	GANTSI	5/28/2013	NEGATIVE	1	1	success	Success	1	Pulmonary TB	1	0-4 years	2	1
2014	Female	2	3/17/2014	Newly registered	3/17/2014	2HRZE/4HRE	NEW	Pulmonary		9/17/2014	180	6	COMPLETED	Community Based	0 to 04	Y	New	Smear +	2	PTB Smear+	New	Smear results not available	Smear results not available		Completed	GANTSI	3/17/2014	NEGATIVE	1	1	success	Success	1	Pulmonary TB	1	0-4 years	2	1
2008	Female	2	9/2/2008	Newly registered	9/1/2008	Other	NEW	Pulmonary		3/3/2009	182	6.07	COMPLETED OR CURED		0 to 04	Y	New	Smear not done	1	PTB No smear	New				Completed	KGALAGADI SOUTH	9/11/2007	NEGATIVE	1	1	success	Success	1	Pulmonary TB	1	0-4 years	3	1
2011	Female	2	1/17/2011	Newly registered	1/10/2011	2HRZE/4HR (New Children <30kg)	NEW	Pulmonary		6/23/2011	163	5.43	COMPLETED OR CURED		0 to 04	Y	New	Smear not done	1	PTB No smear	New				Completed	SOUTH EAST	11/29/2010	NEGATIVE	1	1	success	Success	1	Pulmonary TB	1	0-4 years	3	1
2010	Female	2	9/15/2010	Newly registered	9/15/2010	2HRZE/4HR (New Children <30kg)	NEW	Extrapulmonary	Lymph Nodes	3/31/2011	196	6.53	COMPLETED OR CURED		0 to 04	Y	New	Smear not done	1	EPTB	New				Completed	GANTSI	1/12/2011	NEGATIVE	1	1	success	Success	2	Extrapulmonary TB	1	0-4 years	2	1
2013	Female	2	3/12/2013	Moved in	2/1/2013	2HRZE/4HRE	NEW	Extrapulmonary	Meningitis	8/21/2013	200	6.67	COMPLETED	Community Based	0 to 04	Y	New	Smear not done	1	EPTB	New				Completed	GANTSI		NULL	1	1	success	Success	2	Extrapulmonary TB	1	0-4 years	3	1
2014	Female	2	6/9/2014	Newly registered	5/27/2014	2HRZE/4HRE	NEW	Pulmonary		12/2/2014	185	6.17	COMPLETED	Community Based	0 to 04	Y	New	Smear not done	1	PTB No smear	New				Completed	BOTETI	6/9/2014	NEGATIVE	1	1	success	Success	1	Pulmonary TB	1	0-4 years	3	1
2008	Male	2	7/30/2008	Newly registered	6/26/2008	2HRZE/4HR (New Children <30kg)	NEW	Pulmonary		7/30/2008	34	1.13	DEFAULTED		0 to 04	Y	New	Smear not done	1	PTB No smear	New				Defaulted	KWENENG EAST		NULL	0	2	default	No success	1	Pulmonary TB	1	0-4 years	3	1
2009	Female	2	2/10/2009	Newly registered	2/10/2009	2HRZE/4HR (New Children <30kg)	NEW	Pulmonary		8/8/2009	178	5.93	COMPLETED OR CURED		0 to 04	Y	New	Smear not done	1	PTB No smear	New				Completed	NGAMILAND		NULL	1	1	success	Success	1	Pulmonary TB	1	0-4 years	2	1
2010	Female	2	8/10/2010	Newly registered	8/10/2010	2HRZE/4HR (New Children <30kg)	NEW	Pulmonary		2/25/2011	195	6.5	COMPLETED OR CURED		0 to 04	Y	New	Smear -	1	PTB Smear-	New				Completed	SOUTH EAST	1/1/2010	NEGATIVE	1	1	success	Success	1	Pulmonary TB	1	0-4 years	3	1
2013	Male	2	4/6/2013	Newly registered	3/21/2013	2HRZE/4HR (New Children <30kg)	NEW	Pulmonary		9/22/2013	181	6.03	COMPLETED	Community Based	0 to 04	Y	New	Smear -	1	PTB Smear-	New				Completed	MOSHUPA SUB-DISTRICT	3/1/2013	NEGATIVE	1	1	success	Success	1	Pulmonary TB	1	0-4 years	3	1
2010	Female	2	10/18/2010	Transferred in	10/13/2010	2HRZE/4HR (New Children <30kg)	NEW	Extrapulmonary	Miliary	4/19/2011	186	6.2	COMPLETED OR CURED	Community Based	0 to 04	Y	New	Smear not done	1	EPTB	New				Not Evaluated	GABORONE	9/23/2010	POSITIVE	1	1	success	Success	2	Extrapulmonary TB	1	0-4 years	2	1
2013	Female	2	4/17/2013	Newly registered	2/15/2013	2HRZE/4HRE	NEW	Extrapulmonary	Other Sites	8/20/2013	185	6.17	COMPLETED	Community Based	0 to 04	Y	New	Smear not done	1	EPTB	New				Completed	KWENENG WEST		NULL	1	1	success	Success	2	Extrapulmonary TB	1	0-4 years	3	1
2009	Male	2	6/1/2009	Newly registered	5/9/2009	2HRZE/4HR (New Children <30kg)	NEW	Pulmonary		11/17/2009	188	6.27	COMPLETED OR CURED		0 to 04	Y	New	Smear not done	1	PTB No smear	New				Completed	KWENENG EAST		NEGATIVE	1	1	success	Success	1	Pulmonary TB	1	0-4 years	3	1
2010	Female	2	9/17/2010	Newly registered	6/16/2010	2HRZE/4HR (New Children <30kg)	NEW	Extrapulmonary	Meningitis	2/28/2011	252	8.4	COMPLETED OR CURED		0 to 04	Y	New	Smear not done	1	EPTB	New				Completed	GANTSI		NEGATIVE	1	1	success	Success	2	Extrapulmonary TB	1	0-4 years	3	1
2010	Male	2	5/20/2010	Newly registered	4/22/2010	2HRZE/4HR (New Children <30kg)	NEW	Pulmonary		10/24/2010	182	6.07	COMPLETED OR CURED		0 to 04	Y	New	Smear not done	1	PTB No smear	New				Completed	TUTUME		NULL	1	1	success	Success	1	Pulmonary TB	1	0-4 years	3	1
2015	Female	2	10/12/2015	Newly registered	10/9/2015	2HRZE/4HRE	NEW	Pulmonary		4/11/2016	182	6.07	COMPLETED	Community Based	0 to 04	Y	New	Smear not done	1	PTB No smear	New				Completed	KGALAGADI SOUTH		NEGATIVE	1	1	success	Success	1	Pulmonary TB	1	0-4 years	3	1
2012	Male	2	8/16/2012	Newly registered	6/20/2012	2HRZE/4HR (New Children <30kg)	NEW	Pulmonary		12/20/2012	180	6	COMPLETED	Community Based	0 to 04	Y	New	Smear not done	1	PTB No smear	New				Completed	SEROWE ADMINISTRATION AUTHORITY		NEGATIVE	1	1	success	Success	1	Pulmonary TB	1	0-4 years	3	1
2016	Female	2	4/5/2016	Newly registered	4/5/2016	2HRZE/4HRE	NEW	Pulmonary		10/5/2016			COMPLETED		0 to 04	Y	New	Smear not done	1	PTB No smear	New				Completed	KWENENG WEST		POSITIVE	1	1	success	Success	1	Pulmonary TB	1	0-4 years	3	1
2010	Male	2	12/6/2010	Newly registered	12/20/2010	2HRZE/4HR (New Children <30kg)	NEW	Pulmonary		7/5/2011	195	6.5	COMPLETED OR CURED		0 to 04	Y	New	Smear not done	1	PTB No smear	New				Completed	BOTETI	9/9/2009	POSITIVE	1	1	success	Success	1	Pulmonary TB	1	0-4 years	1	1
2012	Male	2	4/22/2013	Transferred in	8/29/2012	2HRZE/4HR (New Children <30kg)	NEW	Pulmonary		3/6/2013	187	6.23	COMPLETED	Community Based	0 to 04	Y	New	Smear -	1	PTB Smear-	New				Not Evaluated	SEROWE ADMINISTRATION AUTHORITY		NEGATIVE	1	1	success	Success	1	Pulmonary TB	1	0-4 years	3	1
2010	Female	2	11/20/2010	Newly registered	11/18/2010	2HRZE/4HR (New Children <30kg)	NEW	Pulmonary		6/7/2011	199	6.63	COMPLETED OR CURED		0 to 04	Y	New	Smear not done	1	PTB No smear	New				Completed	KANYE (SOUTHERN)	10/21/2010	POSITIVE	1	1	success	Success	1	Pulmonary TB	1	0-4 years	1	1
2011	Female	2	6/25/2011	Newly registered	6/8/2011	2HRZE/4HR (New Children <30kg)	NEW	Pulmonary		12/30/2011	202	6.73	COMPLETED OR CURED	Facility Based	0 to 04	Y	New	Smear -	1	PTB Smear-	New				Completed	NGAMILAND	4/22/2009	NEGATIVE	1	1	success	Success	1	Pulmonary TB	1	0-4 years	2	1
2010	Male	2	12/31/2010	Newly registered	10/25/2010	2HRZE/4HR (New Children <30kg)	NEW	Pulmonary		4/29/2011	184	6.13	COMPLETED OR CURED	Community Based	0 to 04	Y	New	Smear +	2	PTB Smear+	New	Smear results not available	Converted to smear neg		Completed	GABORONE		POSITIVE	1	1	success	Success	1	Pulmonary TB	1	0-4 years	3	1
2016	Male	2	7/10/2016	Newly registered	7/3/2016	2HRZE/4HRE	NEW	Pulmonary		1/3/2017			COMPLETED		0 to 04	Y	New	Smear not done	1	PTB No smear	New				Completed	KWENENG EAST	7/1/2016	POSITIVE	1	1	success	Success	1	Pulmonary TB	1	0-4 years	3	1
2009	Female	2	11/20/2009	Newly registered	8/25/2009	2HRZES/1HRZE/5HRE (Adults & Children)	RELAPSE	Extrapulmonary	Other Sites	4/22/2010	237	7.9	COMPLETED OR CURED		0 to 04	Y	Re-treatment	Smear not done	1	EPTB	Relapse				Completed	BOTETI	7/2/2008	NEGATIVE	1	1	success	Success	2	Extrapulmonary TB	1	0-4 years	3	0
2009	Male	2	6/3/2009	Newly registered	6/3/2009	2HRZE/4HR (New Children <30kg)	NEW	Pulmonary		12/17/2009	194	6.47	COMPLETED OR CURED		0 to 04	Y	New	Smear not done	1	PTB No smear	New				Completed	KGATLENG		NEGATIVE	1	1	success	Success	1	Pulmonary TB	1	0-4 years	3	1
2012	Male	2	3/5/2012	Newly registered	3/1/2012	2HRZE/4HR (New Children <30kg)	NEW	Pulmonary		9/13/2012	192	6.4	COMPLETED		0 to 04	Y	New	Smear not done	1	PTB No smear	New				Completed	GABORONE		NULL	1	1	success	Success	1	Pulmonary TB	1	0-4 years	3	1
2012	Male	2	10/31/2012	Newly registered	10/31/2012	2HRZE/4HR (New Children <30kg)	NEW	Pulmonary		8/28/2013	298	9.93	CURED	Community Based	0 to 04	Y	New	Smear +	2	PTB Smear+	New	Smear results not available	Smear results not available		Cured	SELEBI PHIKWE	10/31/2012	NEGATIVE	1	1	success	Success	1	Pulmonary TB	1	0-4 years	2	1
2008	Male	2	11/12/2008	Newly registered	8/18/2008	2HRZE/4HR (New Children <30kg)	NEW	Extrapulmonary	Pleura	3/8/2009	200	6.67	COMPLETED OR CURED		0 to 04	Y	New	Smear not done	1	EPTB	New				Completed	PALAPYE SUB DISTRICT	10/3/2008	POSITIVE	1	1	success	Success	2	Extrapulmonary TB	1	0-4 years	1	1
2015	Female	2	2/9/2015	Transferred in	1/8/2015	2HRZE/4HRE	NEW	Pulmonary		6/30/2015	172	5.73	COMPLETED	Community Based	0 to 04	Y	New	Smear -	1	PTB Smear-	New				Not Evaluated	MAHALAPYE	4/23/2014	POSITIVE	1	1	success	Success	1	Pulmonary TB	1	0-4 years	1	1
2013	Male	2	1/7/2013	Newly registered	1/7/2013	2HRZE/4HRE	NEW	Pulmonary		6/30/2013	173	5.77	COMPLETED	Community Based	0 to 04	Y	New	Smear -	1	PTB Smear-	New				Completed	KWENENG WEST	2/21/2013	NEGATIVE	1	1	success	Success	1	Pulmonary TB	1	0-4 years	3	1
2008	Female	2	12/11/2008	Newly registered	12/11/2008	2HRZE/4HR (New Children <30kg)	NEW	Extrapulmonary	Lymph Nodes	1/31/2009	50	1.67	DEFAULTED		0 to 04	Y	New	Smear not done	1	EPTB	New				Moved	SOUTH EAST	9/1/2008	NEGATIVE	0	2	default	No success	2	Extrapulmonary TB	1	0-4 years	3	1
2015	Male	2	4/24/2015	Newly registered	2/19/2015	2HRZE/4HRE	NEW	Pulmonary		8/20/2015	181	6.03	COMPLETED	Community Based	0 to 04	Y	New	Smear not done	1	PTB No smear	New				Completed	MAHALAPYE		NEGATIVE	1	1	success	Success	1	Pulmonary TB	1	0-4 years	2	1
2012	Female	2	4/18/2012	Newly registered	4/17/2012	2HRZE/4HR (New Children <30kg)	NEW	Extrapulmonary	Lymph Nodes	10/29/2012	192	6.4	COMPLETED OR CURED	Community Based	0 to 04	Y	New	Smear not done	1	EPTB	New				Completed	MABUTSANE	5/3/2012	NEGATIVE	1	1	success	Success	2	Extrapulmonary TB	1	0-4 years	3	1
2013	Female	2	12/2/2013	Newly registered	11/19/2013	2HRZE/4HRE	NEW	Pulmonary		5/19/2014	180	6	COMPLETED	Community Based	0 to 04	Y	New	Smear not done	1	PTB No smear	New				Completed	GANTSI	11/4/2013	POSITIVE	1	1	success	Success	1	Pulmonary TB	1	0-4 years	1	1
2015	Female	2	3/4/2015	Newly registered	2/17/2015	2HRZE/4HRE	NEW	Extrapulmonary	Pleura	8/16/2015	179	5.97	COMPLETED	Community Based	0 to 04	Y	New	Smear not done	1	EPTB	New				Completed	GANTSI	2/24/2015	NEGATIVE	1	1	success	Success	2	Extrapulmonary TB	1	0-4 years	2	1
2013	Male	2	12/20/2013	Transferred in	10/31/2013	2HRZE/4HRE	NEW	Extrapulmonary	Miliary	5/30/2014	210	7	COMPLETED	Community Based	0 to 04	Y	New	Smear not done	1	EPTB	New				Not Evaluated	GABORONE		POSITIVE	1	1	success	Success	2	Extrapulmonary TB	1	0-4 years	1	1
2016	Female	2	5/24/2016	Newly registered	5/23/2016	2HRZE/4HRE	NEW	Pulmonary		11/25/2016			COMPLETED	Community Based	0 to 04	Y	New	Smear not done	1	PTB No smear	New				Completed	BOTETI		NEGATIVE	1	1	success	Success	1	Pulmonary TB	1	0-4 years	3	1
2011	Male	2	9/16/2011	Newly registered	8/8/2011	Other	NEW	Pulmonary		2/16/2012	188	6.27	COMPLETED OR CURED		0 to 04	Y	New	Smear +	1	PTB Smear+	New	Smear results not available	Smear results not available		Completed	MOSHUPA SUB-DISTRICT	4/20/2011	POSITIVE	1	1	success	Success	1	Pulmonary TB	1	0-4 years	1	1
2011	Female	2	4/6/2011	Newly registered	4/6/2011	2HRZE/4HR (New Children <30kg)	NEW	Pulmonary		10/11/2011	185	6.17	COMPLETED OR CURED		0 to 04	Y	New	Smear +	1	PTB Smear+	New	Smear results not available	Smear results not available		Completed	KWENENG EAST	3/1/2010	NEGATIVE	1	1	success	Success	1	Pulmonary TB	1	0-4 years	3	1
2012	Female	2	7/27/2012	Moved in	7/27/2012	2HRZE/4HRE	NEW	Pulmonary		1/28/2013	181	6.03	COMPLETED	Community Based	0 to 04	Y	New	Smear not done	1	PTB No smear	New				Completed	TONOTA	8/14/2012	NEGATIVE	1	1	success	Success	1	Pulmonary TB	1	0-4 years	3	1
2009	Male	2	9/14/2009	Newly registered	8/24/2009	2HRZE/4HR (New Children <30kg)	NEW	Pulmonary		9/25/2009	31	1.03	DEFAULTED		0 to 04	Y	New	Smear +	1	PTB Smear+	New	Defaulted from treatment	Defaulted from treatment		Defaulted	FRANCISTOWN	8/21/2009	NEGATIVE	0	2	default	No success	1	Pulmonary TB	1	0-4 years	3	1
2009	Male	2	5/15/2009	Newly registered	4/10/2009	2HRZE/4HR (New Children <30kg)	NEW	Pulmonary		10/21/2009	191	6.37	COMPLETED OR CURED		0 to 04	Y	New	Smear not done	1	PTB No smear	New				Completed	KWENENG EAST		NEGATIVE	1	1	success	Success	1	Pulmonary TB	1	0-4 years	3	1
2009	Male	2	6/6/2009	Newly registered	5/14/2009	2HRZE/4HR (New Children <30kg)	NEW	Extrapulmonary	Lymph Nodes	11/18/2009	184	6.13	COMPLETED OR CURED		0 to 04	Y	New	Smear not done	1	EPTB	New				Completed	GANTSI	4/21/2009	NEGATIVE	1	1	success	Success	2	Extrapulmonary TB	1	0-4 years	2	1
2014	Male	2	2/9/2014	Newly registered	2/7/2014	2HRZE/4HRE	NEW	Pulmonary		11/14/2014	277	9.23	COMPLETED		0 to 04	Y	New	Smear not done	1	PTB No smear	New				Completed	KGALAGADI SOUTH	2/7/2014	NEGATIVE	1	1	success	Success	1	Pulmonary TB	1	0-4 years	3	1
2008	Female	2	6/24/2008	Newly registered	6/24/2008	2HRZE/4HR (New Children <30kg)	NEW	Pulmonary		12/23/2008	179	5.97	COMPLETED OR CURED		0 to 04	Y	New	Smear not done	1	PTB No smear	New				Completed	GANTSI		NEGATIVE	1	1	success	Success	1	Pulmonary TB	1	0-4 years	2	1
2011	Male	2	11/29/2011	Newly registered	6/11/2011	2HRZE/4HR (New Children <30kg)	NEW	Pulmonary		4/7/2012	296	9.869999999999999	COMPLETED OR CURED		0 to 04	Y	New	Smear not done	1	PTB No smear	New				Completed	BOBIRWA		NEGATIVE	1	1	success	Success	1	Pulmonary TB	1	0-4 years	3	1
2013	Male	2	9/2/2013	Newly registered	9/2/2013	2HRZE/4HRE	NEW	Pulmonary		2/28/2014	176	5.87	COMPLETED	Community Based	0 to 04	Y	New	Smear not done	1	PTB No smear	New				Completed	MAHALAPYE		NULL	1	1	success	Success	1	Pulmonary TB	1	0-4 years	3	1
2015	Male	2	2/19/2015	Newly registered	2/19/2015	2HRZE/4HRE	NEW	Pulmonary		8/20/2015	181	6.03	COMPLETED	Community Based	0 to 04	Y	New	Smear -	1	PTB Smear-	New				Completed	CHARLESHILL	2/20/2015	NEGATIVE	1	1	success	Success	1	Pulmonary TB	1	0-4 years	2	1
2013	Female	2	4/18/2013	Newly registered	4/18/2013	2HRZE/4HRE	NEW	Pulmonary		10/25/2013	187	6.23	COMPLETED		0 to 04	Y	New	Smear not done	1	PTB No smear	New				Completed	KWENENG WEST		NULL	1	1	success	Success	1	Pulmonary TB	1	0-4 years	3	1
2011	Female	2	4/13/2011	Newly registered	3/30/2011	2HRZE/4HR (New Children <30kg)	NEW	Pulmonary		10/30/2011	210	7	COMPLETED		0 to 04	Y	New	Smear -	1	PTB Smear-	New				Completed	KWENENG EAST		NEGATIVE	1	1	success	Success	1	Pulmonary TB	1	0-4 years	3	1
2013	Female	2	8/23/2013	Newly registered	8/23/2013	2HRZES/1HRZE/5HRE (Adults & Children)	RELAPSE	Pulmonary		4/25/2014	242	8.07	COMPLETED	Community Based	0 to 04	Y	Re-treatment	Smear +	2	PTB Smear+	Relapse	Smear results not available	Smear results not available		Completed	GANTSI	12/11/2012	NEGATIVE	1	1	success	Success	1	Pulmonary TB	1	0-4 years	2	0
2016	Male	2	7/10/2016	Newly registered	6/22/2016	2HRZE/4HRE	NEW	Extrapulmonary	Lymph Nodes	12/21/2016			COMPLETED	Community Based	0 to 04	Y	New	Smear not done	1	EPTB	New				Completed	SEROWE ADMINISTRATION AUTHORITY	10/9/2016	NEGATIVE	1	1	success	Success	2	Extrapulmonary TB	1	0-4 years	3	1
2012	Female	2	10/9/2012	Newly registered	9/24/2012	2HRZE/4HRE	NEW	Pulmonary		3/28/2013	184	6.13	COMPLETED	Facility Based	0 to 04	Y	New	Smear not done	1	PTB No smear	New				Completed	BOBIRWA		NULL	1	1	success	Success	1	Pulmonary TB	1	0-4 years	3	1
2008	Male	2	9/2/2008	Moved in	5/28/2008	2HRZE/4HR (New Children <30kg)	NEW	Pulmonary		12/31/2008	213	7.1	COMPLETED OR CURED		0 to 04	Y	New	Smear not done	1	PTB No smear	New				Completed	SEROWE ADMINISTRATION AUTHORITY	1/1/2008	NEGATIVE	1	1	success	Success	1	Pulmonary TB	1	0-4 years	3	1
2014	Male	2	10/30/2014	Newly registered	10/30/2014	2HRZE/4HRE	NEW	Pulmonary		4/30/2015	180	6	COMPLETED		0 to 04	Y	New	Smear not done	1	PTB No smear	New				Completed	KWENENG EAST		NULL	1	1	success	Success	1	Pulmonary TB	1	0-4 years	3	1
2014	Male	2	12/15/2014	Newly registered	12/15/2014	2HRZE/4HRE	NEW	Pulmonary		7/7/2015	202	6.73	COMPLETED	Community Based	0 to 04	Y	New	Smear not done	1	PTB No smear	New				Completed	KWENENG EAST	1/18/2013	NEGATIVE	1	1	success	Success	1	Pulmonary TB	1	0-4 years	3	1
2009	Male	2	12/6/2009	Newly registered	12/6/2009	2HRZE/4HR (New Children <30kg)	NEW	Extrapulmonary	Lymph Nodes	6/15/2010	189	6.3	COMPLETED OR CURED		0 to 04	Y	New	Smear not done	1	EPTB	New				Completed	GANTSI		NULL	1	1	success	Success	2	Extrapulmonary TB	1	0-4 years	3	1
2013	Male	2	5/14/2013	Newly registered	5/14/2013	2HRZE/4HRE	NEW	Pulmonary		11/16/2013	182	6.07	COMPLETED	Community Based	0 to 04	Y	New	Smear not done	1	PTB No smear	New				Completed	KWENENG WEST	5/14/2013	NEGATIVE	1	1	success	Success	1	Pulmonary TB	1	0-4 years	3	1
2010	Male	2	11/18/2010	Newly registered	10/15/2010	2HRZE/4HR (New Children <30kg)	NEW	Pulmonary		6/10/2011	235	7.83	COMPLETED OR CURED		0 to 04	Y	New	Smear not done	1	PTB No smear	New				Completed	KWENENG EAST		NULL	1	1	success	Success	1	Pulmonary TB	1	0-4 years	3	1
2016	Male	2	3/14/2016	Newly registered	3/1/2016	2HRZE/4HRE	NEW	Extrapulmonary	Lymph Nodes	9/4/2016			COMPLETED	Community Based	0 to 04	Y	New	Smear not done	1	EPTB	New				Completed	GANTSI	8/21/2016	POSITIVE	1	1	success	Success	2	Extrapulmonary TB	1	0-4 years	2	1
2015	Female	2	6/1/2015	Newly registered	6/1/2015	2HRZE/4HRE	NEW	Pulmonary		7/21/2015	50	1.67	DIED		0 to 04	Y	New	Smear not done	1	PTB No smear	New				Died	NGAMILAND		NULL	0	3	died	No success	1	Pulmonary TB	1	0-4 years	3	1
2008	Male	2	6/4/2008	Newly registered	3/28/2008	2HRZE/4HR (New Children <30kg)	NEW	Pulmonary		9/25/2008	177	5.9	COMPLETED OR CURED		0 to 04	Y	New	Smear not done	1	PTB No smear	New				Completed	GABORONE	6/8/2008	POSITIVE	1	1	success	Success	1	Pulmonary TB	1	0-4 years	1	1
2014	Male	2	2/14/2014	Newly registered	2/14/2014	2HRZE/4HR (New Children <30kg)	NEW	Extrapulmonary	Lymph Nodes	8/28/2014	194	6.47	COMPLETED	Community Based	0 to 04	Y	New	Smear not done	1	EPTB	New				Completed	GOODHOPE	2/14/2014	NEGATIVE	1	1	success	Success	2	Extrapulmonary TB	1	0-4 years	2	1
2009	Male	2	3/16/2009	Newly registered	2/25/2009	2HRZE/4HR (New Children <30kg)	NEW	Pulmonary		8/31/2009	186	6.2	COMPLETED OR CURED		0 to 04	Y	New	Smear not done	1	PTB No smear	New				Failed	CHOBE		NULL	1	1	success	Success	1	Pulmonary TB	1	0-4 years	3	1
2009	Female	2	10/23/2009	Newly registered	10/23/2009	2HRZE/4HR (New Children <30kg)	NEW	Pulmonary		4/29/2010	186	6.2	COMPLETED OR CURED		0 to 04	Y	New	Smear not done	1	PTB No smear	New				Completed	BOBIRWA		NULL	1	1	success	Success	1	Pulmonary TB	1	0-4 years	3	1
2011	Male	2	11/3/2011	Moved in	10/28/2011	2HRZE/4HR (New Children <30kg)	NEW	Pulmonary		4/28/2012	180	6	COMPLETED OR CURED		0 to 04	Y	New	Smear not done	1	PTB No smear	New				Completed	KGALAGADI NORTH	10/22/2011	NEGATIVE	1	1	success	Success	1	Pulmonary TB	1	0-4 years	3	1
2012	Male	2	2/9/2012	Moved in	1/13/2012	2HRZE/4HR (New Children <30kg)	NEW	Extrapulmonary	Lymph Nodes	7/23/2012	190	6.33	COMPLETED OR CURED	Community Based	0 to 04	Y	New	Smear not done	1	EPTB	New				Completed	KGALAGADI SOUTH	12/30/2011	NEGATIVE	1	1	success	Success	2	Extrapulmonary TB	1	0-4 years	3	1
2008	Male	2	12/17/2008	Newly registered	12/17/2008	2HRZE/4HR (New Children <30kg)	NEW	Extrapulmonary	Other Sites	6/17/2009	180	6	COMPLETED OR CURED		0 to 04	Y	New	Smear not done	1	EPTB	New				Completed	KWENENG WEST		NEGATIVE	1	1	success	Success	2	Extrapulmonary TB	1	0-4 years	3	1
2015	Female	2	11/9/2015	Newly registered	11/8/2015	2HRZE/4HRE	NEW	Extrapulmonary	Bones/Joints	5/7/2016	179	5.97	COMPLETED		0 to 04	Y	New	Smear not done	1	EPTB	New				Completed	SOUTH EAST	11/1/2015	NEGATIVE	1	1	success	Success	2	Extrapulmonary TB	1	0-4 years	3	1
2012	Female	2	10/31/2012	Newly registered	10/10/2012	2HRZE/4HRE	NEW	Pulmonary		4/19/2013	189	6.3	COMPLETED	Community Based	0 to 04	Y	New	Smear not done	1	PTB No smear	New				Completed	TUTUME	10/23/2012	NEGATIVE	1	1	success	Success	1	Pulmonary TB	1	0-4 years	2	1
2016	Male	2	11/2/2016	Newly registered	10/19/2016	2HRZE/4HRE	NEW	Extrapulmonary	Lymph Nodes				COMPLETED	Community Based	0 to 04	Y	New	Smear -	1	EPTB	New				Not Evaluated	GABORONE	12/7/2016	NEGATIVE	1	1	success	Success	2	Extrapulmonary TB	1	0-4 years	3	1
2014	Female	2	1/10/2014	Newly registered	10/22/2013	2HRZE/4HR (New Children <30kg)	NEW	Pulmonary		4/22/2014	180	6	COMPLETED	Community Based	0 to 04	Y	New	Smear not done	1	PTB No smear	New				Completed	JWANENG		NEGATIVE	1	1	success	Success	1	Pulmonary TB	1	0-4 years	2	1
2013	Female	2	3/26/2013	Moved in	3/26/2013	2HRZE/4HRE	NEW	Pulmonary		9/25/2013	179	5.97	COMPLETED	Community Based	0 to 04	Y	New	Smear -	1	PTB Smear-	New				Completed	TONOTA	2/25/2013	POSITIVE	1	1	success	Success	1	Pulmonary TB	1	0-4 years	1	1
2011	Male	2	8/27/2011	Newly registered	8/17/2011	2HRZE/4HR (New Children <30kg)	NEW	Pulmonary		2/20/2012	183	6.1	COMPLETED		0 to 04	Y	New	Smear -	1	PTB Smear-	New				Completed	KGATLENG		NULL	1	1	success	Success	1	Pulmonary TB	1	0-4 years	3	1
2008	Male	2	7/21/2008	Newly registered	6/25/2008	2HRZE/4HR (New Children <30kg)	NEW	Extrapulmonary	Miliary	12/18/2008	173	5.77	COMPLETED OR CURED		0 to 04	Y	New	Smear not done	1	EPTB	New				Completed	SOUTH EAST		NULL	1	1	success	Success	2	Extrapulmonary TB	1	0-4 years	3	1
2013	Male	2	10/3/2013	Newly registered	9/13/2013	2HRZE/4HRE	NEW	Pulmonary		4/21/2014	218	7.27	COMPLETED	Community Based	0 to 04	Y	New	Smear not done	1	PTB No smear	New				Completed	NGAMILAND	9/4/2013	POSITIVE	1	1	success	Success	1	Pulmonary TB	1	0-4 years	2	1
2009	Female	2	7/28/2009	Newly registered	7/1/2009	2HRZE/4HR (New Children <30kg)	NEW	Extrapulmonary	Bones/Joints	1/5/2010	184	6.13	COMPLETED OR CURED		0 to 04	Y	New	Smear not done	1	EPTB	New				Completed	KGALAGADI SOUTH	8/14/2009	NEGATIVE	1	1	success	Success	2	Extrapulmonary TB	1	0-4 years	3	1
2012	Male	2	8/29/2012	Newly registered	8/28/2012	2HRZE/4HRE	NEW	Pulmonary		3/5/2013	187	6.23	COMPLETED		0 to 04	Y	New	Smear not done	1	PTB No smear	New				Completed	KWENENG EAST	7/15/2012	NEGATIVE	1	1	success	Success	1	Pulmonary TB	1	0-4 years	3	1
2009	Female	2	3/4/2009	Newly registered	4/3/2009	2HRZE/4HR (New Children <30kg)	NEW	Pulmonary		10/13/2009	190	6.33	COMPLETED OR CURED		0 to 04	Y	New	Smear not done	1	PTB No smear	New				Completed	GABORONE		NULL	1	1	success	Success	1	Pulmonary TB	1	0-4 years	3	1
2008	Male	2	6/16/2008	Newly registered	6/14/2008	2HRZE/4HR (New Children <30kg)	NEW	Pulmonary		12/24/2008	190	6.33	COMPLETED OR CURED		0 to 04	Y	New	Smear not done	1	PTB No smear	New				Completed	GABORONE		NULL	1	1	success	Success	1	Pulmonary TB	1	0-4 years	3	1
2013	Male	2	12/10/2013	Newly registered	9/17/2013	2HRZE/4HR (New Children <30kg)	NEW	Pulmonary		3/17/2014	180	6	COMPLETED	Community Based	0 to 04	Y	New	Smear not done	1	PTB No smear	New				Completed	SEROWE ADMINISTRATION AUTHORITY		NEGATIVE	1	1	success	Success	1	Pulmonary TB	1	0-4 years	3	1
2010	Female	2	10/18/2010	Newly registered	8/11/2010	2HRZE/4HR (New Children <30kg)	NEW	Pulmonary		2/17/2011	186	6.2	COMPLETED OR CURED		0 to 04	Y	New	Smear not done	1	PTB No smear	New				Completed	FRANCISTOWN	10/1/2010	NEGATIVE	1	1	success	Success	1	Pulmonary TB	1	0-4 years	2	1
2008	Female	2	2/20/2008	Newly registered	2/20/2008	2HRZE/4HR (New Children <30kg)	NEW	Extrapulmonary	Lymph Nodes	5/31/2008	101	3.37	DEFAULTED		0 to 04	Y	New	Smear not done	1	EPTB	New				Defaulted	GANTSI		NULL	0	2	default	No success	2	Extrapulmonary TB	1	0-4 years	3	1
2012	Male	2	2/14/2012	Newly registered	2/11/2012	2HRZE/4HR (New Children <30kg)	NEW	Pulmonary		8/14/2012	183	6.1	COMPLETED		0 to 04	Y	New	Smear -	1	PTB Smear-	New				Completed	SOUTH EAST	2/24/2012	NEGATIVE	1	1	success	Success	1	Pulmonary TB	1	0-4 years	3	1
2009	Female	2	5/24/2009	Newly registered	3/24/2009	2HRZE/4HR (New Children <30kg)	NEW	Pulmonary		10/6/2009	192	6.4	COMPLETED OR CURED		0 to 04	Y	New	Smear not done	1	PTB No smear	New				Completed	TUTUME		NEGATIVE	1	1	success	Success	1	Pulmonary TB	1	0-4 years	3	1
2013	Male	2	12/6/2013	Newly registered	12/6/2013	2HRZE/4HRE	NEW	Pulmonary		7/7/2014	211	7.03	COMPLETED		0 to 04	Y	New	Smear not done	1	PTB No smear	New				Completed	SOUTH EAST		NEGATIVE	1	1	success	Success	1	Pulmonary TB	1	0-4 years	3	1
2012	Male	2	5/7/2012	Transferred in	3/23/2012	2HRZE/4HR (New Children <30kg)	NEW	Pulmonary		10/6/2012	193	6.43	COMPLETED	Community Based	0 to 04	Y	New	Smear not done	1	PTB No smear	New				Not Evaluated	FRANCISTOWN	5/3/2012	NEGATIVE	1	1	success	Success	1	Pulmonary TB	1	0-4 years	3	1
2013	Male	2	2/20/2013	Newly registered	2/20/2013	2HRZE/4HR (New Children <30kg)	NEW	Pulmonary		8/8/2013	168	5.6	COMPLETED	Facility Based	0 to 04	Y	New	Smear not done	1	PTB No smear	New				Completed	MABUTSANE	9/11/2013	NEGATIVE	1	1	success	Success	1	Pulmonary TB	1	0-4 years	3	1
2013	Male	2	8/28/2013	Newly registered	8/28/2013	2HRZE/4HRE	NEW	Pulmonary		4/25/2014	237	7.9	COMPLETED		0 to 04	Y	New	Smear not done	1	PTB No smear	New				Completed	FRANCISTOWN	8/20/2013	POSITIVE	1	1	success	Success	1	Pulmonary TB	1	0-4 years	1	1
2011	Female	2	10/28/2011	Newly registered	10/9/2011	2HRZE/4HR (New Children <30kg)	NEW	Pulmonary		4/12/2012	183	6.1	COMPLETED	Community Based	0 to 04	Y	New	Smear not done	1	PTB No smear	New				Completed	GOODHOPE	10/12/2011	NEGATIVE	1	1	success	Success	1	Pulmonary TB	1	0-4 years	2	1
2008	Male	2	12/9/2008	Newly registered	12/4/2008	2HRZE/4HR (New Children <30kg)	NEW	Pulmonary		6/10/2009	186	6.2	COMPLETED OR CURED		0 to 04	Y	New	Smear not done	1	PTB No smear	New				Completed	GANTSI		NULL	1	1	success	Success	1	Pulmonary TB	1	0-4 years	3	1
2012	Female	2	7/10/2012	Newly registered	7/10/2012	2HRZE/4HRE	NEW	Extrapulmonary	Other Sites	2/28/2013	228	7.6	COMPLETED		0 to 04	Y	New	Smear not done	1	EPTB	New				Completed	BOTETI	7/10/2012	NEGATIVE	1	1	success	Success	2	Extrapulmonary TB	1	0-4 years	3	1
2010	Female	2	11/5/2010	Newly registered	11/5/2010	2HRZE/4HR (New Children <30kg)	NEW	Pulmonary		5/20/2011	195	6.5	COMPLETED OR CURED		0 to 04	Y	New	Smear not done	1	PTB No smear	New				Completed	KWENENG EAST		NULL	1	1	success	Success	1	Pulmonary TB	1	0-4 years	3	1
2012	Female	2	3/14/2012	Newly registered	3/14/2012	2HRZE/4HRE	NEW	Pulmonary		9/13/2012	179	5.97	COMPLETED		0 to 04	Y	New	Smear -	1	PTB Smear-	New				Completed	KWENENG EAST	5/2/2012	NEGATIVE	1	1	success	Success	1	Pulmonary TB	1	0-4 years	3	1
2016	Male	2	3/15/2016	Newly registered	3/15/2016	2HRZE/4HRE	NEW	Pulmonary		9/15/2016			COMPLETED	Community Based	0 to 04	Y	New	Smear -	1	PTB Smear-	New				Completed	GABORONE	5/7/2015	POSITIVE	1	1	success	Success	1	Pulmonary TB	1	0-4 years	3	1
2011	Male	2	10/10/2011	Newly registered	10/10/2011	2HRZE/4HR (New Children <30kg)	NEW	Pulmonary		4/19/2012	189	6.3	COMPLETED OR CURED		0 to 04	Y	New	Smear not done	1	PTB No smear	New				Completed	KGALAGADI SOUTH		NULL	1	1	success	Success	1	Pulmonary TB	1	0-4 years	3	1
2011	Male	2	3/22/2011	Newly registered	3/22/2011	2HRZE/4HR (New Children <30kg)	NEW	Extrapulmonary	Lymph Nodes	10/6/2011	194	6.47	COMPLETED OR CURED		0 to 04	Y	New	Smear not done	1	EPTB	New				Completed	PALAPYE SUB DISTRICT		NEGATIVE	1	1	success	Success	2	Extrapulmonary TB	1	0-4 years	3	1
2011	Female	2	4/19/2011	Moved in	4/8/2011	2HRZE/4HR (New Children <30kg)	NEW	Pulmonary		8/31/2011	143	4.77	DEFAULTED		0 to 04	Y	New	Smear not done	1	PTB No smear	New				Defaulted	PALAPYE SUB DISTRICT		NULL	0	2	default	No success	1	Pulmonary TB	1	0-4 years	3	1
2009	Male	2	5/26/2009	Newly registered	5/24/2009	2HRZE/4HR (New Children <30kg)	NEW	Pulmonary		11/29/2009	185	6.17	COMPLETED OR CURED		0 to 04	Y	New	Smear not done	1	PTB No smear	New				Completed	MOSHUPA SUB-DISTRICT		NEGATIVE	1	1	success	Success	1	Pulmonary TB	1	0-4 years	3	1
2014	Female	2	10/2/2014	Newly registered	8/22/2014	2HRZE/4HRE	NEW	Pulmonary		2/15/2015	173	5.77	COMPLETED	Community Based	0 to 04	Y	New	Smear -	1	PTB Smear-	New				Completed	MOSHUPA SUB-DISTRICT	10/10/2012	POSITIVE	1	1	success	Success	1	Pulmonary TB	1	0-4 years	1	1
2012	Female	2	2/20/2013	Newly registered	10/29/2012	2HRZE/4HRE	NEW	Extrapulmonary	Other Sites	5/15/2013	196	6.53	DIED	Community Based	0 to 04	Y	New	Smear not done	1	EPTB	New				Died	FRANCISTOWN		NULL	0	3	died	No success	2	Extrapulmonary TB	1	0-4 years	3	1
2011	Female	2	9/29/2011	Moved in	7/27/2011	2HRZE/4HR (New Children <30kg)	NEW	Pulmonary		2/1/2012	184	6.13	COMPLETED OR CURED	Facility Based	0 to 04	Y	New	Smear +	2	PTB Smear+	New	Converted to smear neg	Converted to smear neg		Cured	NGAMILAND	7/28/2011	NEGATIVE	1	1	success	Success	1	Pulmonary TB	1	0-4 years	2	1
2016	Female	2	7/13/2016	Newly registered	7/13/2016	2HRZE/4HRE	NEW	Pulmonary		1/13/2017			COMPLETED	Community Based	0 to 04	Y	New	Smear +	1	PTB Smear+	New	Smear results not available	Smear results not available		Completed	GANTSI	12/31/2012	POSITIVE	1	1	success	Success	1	Pulmonary TB	1	0-4 years	2	1
2014	Male	2	11/18/2014	Newly registered	11/17/2014	2HRZE/4HRE	NEW	Pulmonary		5/22/2015	185	6.17	COMPLETED	Community Based	0 to 04	Y	New	Smear +	1	PTB Smear+	New	Smear results not available	Smear results not available		Completed	GABORONE	11/18/2014	NEGATIVE	1	1	success	Success	1	Pulmonary TB	1	0-4 years	3	1
2010	Male	2	11/22/2010	Moved in	11/25/2010	2HRZE/4HR (New Children <30kg)	NEW	Pulmonary		2/28/2011	93	3.1	DEFAULTED		0 to 04	Y	New	Smear -	1	PTB Smear-	New				Defaulted	GABORONE		NULL	0	2	default	No success	1	Pulmonary TB	1	0-4 years	3	1
2014	Male	2	6/2/2014	Newly registered	5/11/2014	2HRZE/4HRE	NEW	Pulmonary		11/26/2014	195	6.5	COMPLETED	Community Based	0 to 04	Y	New	Smear not done	1	PTB No smear	New				Completed	GABORONE		NULL	1	1	success	Success	1	Pulmonary TB	1	0-4 years	3	1
2008	Female	2	12/29/2008	Transferred in	12/29/2008	2HRZE/4HR (New Children <30kg)	NEW	Pulmonary		1/24/2009	25	.83	DIED		0 to 04	Y	New	Smear not done	1	PTB No smear	New				Died	MABUTSANE		NULL	0	3	died	No success	1	Pulmonary TB	1	0-4 years	3	1
2009	Male	2	6/1/2009	Newly registered	6/1/2009	2HRZE/4HR (New Children <30kg)	NEW	Pulmonary		12/8/2009	187	6.23	COMPLETED OR CURED		0 to 04	Y	New	Smear +	2	PTB Smear+	New	Smear results not available	Smear results not available		Completed	SOUTH EAST	2/6/2009	NEGATIVE	1	1	success	Success	1	Pulmonary TB	1	0-4 years	3	1
2013	Male	2	2/4/2013	Newly registered	1/31/2013	2HRZE/4HRE	NEW	Extrapulmonary	Miliary	7/31/2013	180	6	COMPLETED	Community Based	0 to 04	Y	New	Smear not done	1	EPTB	New				Completed	BOTETI	12/25/2012	POSITIVE	1	1	success	Success	2	Extrapulmonary TB	1	0-4 years	1	1
2010	Male	2	5/2/2010	Newly registered	5/3/2010	2HRZE/4HR (New Children <30kg)	NEW	Pulmonary		10/30/2010	177	5.9	COMPLETED OR CURED		0 to 04	Y	New	Smear -	1	PTB Smear-	New				Completed	MABUTSANE	4/23/2010	NEGATIVE	1	1	success	Success	1	Pulmonary TB	1	0-4 years	3	1
2016	Female	2	3/16/2016	Newly registered	3/16/2016	2HRZE/4HRE	NEW	Pulmonary		9/19/2016			COMPLETED		0 to 04	Y	New	Smear not done	1	PTB No smear	New				Completed	OKAVANGO		POSITIVE	1	1	success	Success	1	Pulmonary TB	1	0-4 years	3	1
2009	Female	2	12/1/2009	Newly registered	11/27/2009	2HRZE/4HR (New Children <30kg)	NEW	Extrapulmonary	Other Sites	5/31/2010	184	6.13	COMPLETED OR CURED		0 to 04	Y	New	Smear +	1	EPTB	New	Smear results not available	Smear results not available		Completed	BOTETI	9/8/2009	POSITIVE	1	1	success	Success	2	Extrapulmonary TB	1	0-4 years	3	1
2016	Male	2	4/17/2016	Newly registered	4/11/2016	2HRZE/4HRE	NEW	Extrapulmonary	Miliary	2/6/2017			COMPLETED	Community Based	0 to 04	Y	New	Smear not done	1	EPTB	New				Completed	FRANCISTOWN	12/31/2005	POSITIVE	1	1	success	Success	2	Extrapulmonary TB	1	0-4 years	1	1
2009	Male	2	3/24/2009	Newly registered	3/20/2009	2HRZE/4HR (New Children <30kg)	NEW	Pulmonary		9/18/2009	178	5.93	COMPLETED OR CURED		0 to 04	Y	New	Smear not done	1	PTB No smear	New				Completed	FRANCISTOWN		NULL	1	1	success	Success	1	Pulmonary TB	1	0-4 years	3	1
2014	Female	2	11/6/2014	Moved in	10/1/2014	2HRZE/4HRE	NEW	Pulmonary		4/1/2015	180	6	COMPLETED		0 to 04	Y	New	Smear not done	1	PTB No smear	New				Completed	BOTETI	12/8/2014	NEGATIVE	1	1	success	Success	1	Pulmonary TB	1	0-4 years	3	1
2009	Male	2	7/6/2009	Newly registered	7/5/2009	2HRZE/4HR (New Children <30kg)	NEW	Extrapulmonary	Lymph Nodes	2/24/2010	229	7.63	COMPLETED OR CURED		0 to 04	Y	New	Smear not done	1	EPTB	New				Completed	GANTSI		NULL	1	1	success	Success	2	Extrapulmonary TB	1	0-4 years	3	1
2016	Female	2	5/8/2016	Newly registered	5/8/2016	2HRZE/4HRE	NEW	Pulmonary		11/27/2016			COMPLETED		0 to 04	Y	New	Smear not done	1	PTB No smear	New				Completed	MOSHUPA SUB-DISTRICT	10/2/2010	POSITIVE	1	1	success	Success	1	Pulmonary TB	1	0-4 years	1	1
2009	Male	2	4/12/2009	Newly registered	5/11/2009	2HRZE/4HR (New Children <30kg)	NEW	Pulmonary		11/28/2009	197	6.57	COMPLETED OR CURED		0 to 04	Y	New	Smear -	1	PTB Smear-	New				Completed	MOSHUPA SUB-DISTRICT		NEGATIVE	1	1	success	Success	1	Pulmonary TB	1	0-4 years	3	1
2014	Female	2	5/9/2014	Newly registered	5/9/2014	2HRZE/4HRE	NEW	Pulmonary		11/13/2014	184	6.13	COMPLETED	Community Based	0 to 04	Y	New	Smear not done	1	PTB No smear	New				Completed	MOSHUPA SUB-DISTRICT	5/13/2014	NEGATIVE	1	1	success	Success	1	Pulmonary TB	1	0-4 years	3	1
2009	Male	2	12/8/2009	Transferred in	11/20/2009	2HRZE/4HR (New Children <30kg)	NEW	Extrapulmonary	Lymph Nodes	5/5/2010	165	5.5	DEFAULTED		0 to 04	Y	New	Smear not done	1	EPTB	New				Not Evaluated	SEROWE ADMINISTRATION AUTHORITY		NULL	0	2	default	No success	2	Extrapulmonary TB	1	0-4 years	3	1
2015	Male	2	4/23/2015	Newly registered	4/23/2015	2HRZE/4HRE	NEW	Pulmonary		10/28/2015	185	6.17	COMPLETED		0 to 04	Y	New	Smear not done	1	PTB No smear	New				Completed	OKAVANGO	5/5/2015	POSITIVE	1	1	success	Success	1	Pulmonary TB	1	0-4 years	1	1
2010	Female	2	2/15/2010	Newly registered	1/27/2010	2HRZE/4HR (New Children <30kg)	NEW	Pulmonary		6/27/2010	150	5	COMPLETED OR CURED		0 to 04	Y	New	Smear not done	1	PTB No smear	New				Completed	BOBIRWA	10/19/2009	POSITIVE	1	1	success	Success	1	Pulmonary TB	1	0-4 years	1	1
[truncated: 5,016 more rows]
